# Supplementary material for: Anchoring of Heterochromatin to the Nuclear Lamina Reinforces Dosage Compensation-Mediated Gene Repression
Source: PLoS Genet. 2016 Sep 30;12(9):e1006341. doi: 10.1371/journal.pgen.1006341 (PMC5045178; doi:10.1371/journal.pgen.1006341)
Supplement: S1 File — List of mRNA-seq data sets and their GEO accession numbers (tab 1), average RPKM expression levels for mRNA-seq data sets (tab 2), and DEseq2 analysis results for differential expression (tab 3). (XLSX) [file pgen.1006341.s006.xlsx]

## Sheet: Samples
GEO accession number	Stage	Strain	mapped reads	Description
GSM2098880	L1s	N2, Vector RNAi	28605807	N2, Vector RNAi L1 rep1
GSM2098881	L1s	N2, Vector RNAi	28203176	N2, Vector RNAi L1 rep2
GSM2098882	L1s	N2, Vector RNAi	35511010	N2, Vector RNAi L1 rep3
GSM2098883	L1s	N2, DPY-27 RNAi	24488366	DPY27 RNAi L1 rep1
GSM2098884	L1s	N2, DPY-27 RNAi	27078578	DPY27 RNAi L1 rep2
GSM2098885	L1s	N2, DPY-27 RNAi	20531419	DPY27 RNAi L1 rep3
GSM2098886	L1s	N2, DPY-27 RNAi	22632166	DPY27 RNAi L1 rep4
GSM2098887	L1s	RB2301, Vector RNAi	17502862	cec-4, Vector RNAi L1 rep1
GSM2098888	L1s	RB2301, Vector RNAi	26663483	cec-4, Vector RNAi L1 rep2
GSM2098889	L1s	RB2301, Vector RNAi	24115400	cec-4, Vector RNAi L1 rep3
GSM2098890	L1s	EKM99, Vector RNAi	28113401	met-2 set-25, Vector RNAi L1 rep1
GSM2098891	L1s	EKM99, Vector RNAi	17735529	met-2 set-25, Vector RNAi L1 rep2
GSM2098892	L1s	EKM99, Vector RNAi	25323164	met-2 set-25, Vector RNAi L1 rep3
GSM1667219	L3s	LSM1(tm3585)	11271302	lsm-1(tm3585) mutants

## Sheet: Mean RPKM
Sequence_Name_Gene	Gene_WB_ID	Gene_Public_Name	N2_vector_RNAi_L1_mean_FPKM	dpy27_RNAi_L1_mean_FPKM	RB2301_vector_RNAi_L1_mean_FPKM	EKM99_vector_RNAi_L1_mean_FPKM	lsm1(tm3585)_L3_mean_FPKM
Y110A7A.10	WBGene00000001	aap-1	24.5434	27.134	26.5679	31.5286	9.66972
F27C8.1	WBGene00000002	aat-1	6.29455	6.18232	6.14103	6.67278	4.40944
F07C3.7	WBGene00000003	aat-2	19.7067	21.5565	20.7814	21.4664	2.8848
F52H2.2	WBGene00000004	aat-3	59.4952	58.1543	58.1983	54.6923	16.6546
T13A10.10	WBGene00000005	aat-4	1.83022	2.60957	2.30288	2.00316	2.97994
C55C2.5	WBGene00000006	aat-5	57.2034	70.8294	70.591	93.6615	24.6706
T11F9.4	WBGene00000007	aat-6	17.454	17.5959	15.8519	11.2864	2.96193
F54D12.3	WBGene00000008	aat-7	4.6857	2.41574	1.5515	1.6503	0.250622
F28F9.4	WBGene00000009	aat-8	1.21185	2.10075	2.62086	1.49571	0.13042
Y53H1C.1	WBGene00000010	aat-9	12.5705	12.6124	10.1762	13.3798	6.00273
C50F2.9	WBGene00000012	abf-1	2.68237	2.81809	1.51301	3.28905	0
C50F2.10	WBGene00000013	abf-2	1.26543	2.1783	3.4449	2.05966	6.89807
F54B8.5	WBGene00000014	abf-3	0	0.29117	0	0	0
Y38H6C.22	WBGene00000015	abf-4	1.45474	1.83853	5.13236	2.54992	0
T22H6.5	WBGene00000016	abf-5	17.1095	25.2551	27.6718	20.1677	17.3044
T22H6.7	WBGene00000017	abf-6	23.3972	36.5917	38.9982	19.2137	16.1366
M79.1	WBGene00000018	abl-1	21.4899	23.7284	26.0356	30.4612	4.72421
C24F3.5	WBGene00000019	abt-1	0.0769183	0.0637911	0.0512362	0.0750708	0
F12B6.1	WBGene00000020	abt-2	17.2848	19.339	27.1112	28.5042	1.76527
F55G11.9	WBGene00000021	abt-3	0	0.00454723	0.00323302	0.00277322	0.0381522
Y39D8C.1	WBGene00000022	abt-4	33.3766	19.0026	25.7682	30.002	3.93801
Y53C10A.9	WBGene00000023	abt-5	0.123313	0.0655753	0.0913967	0.250965	0
AC3.3	WBGene00000024	abu-1	0.0156221	0	0.0115024	0	0
F19G12.7	WBGene00000025	abu-2	0.0278351	0.0608481	0.0632286	0.0321105	0
F31A3.1	WBGene00000026	abu-3	0	0	0	0	0.30907
Y5H2A.3	WBGene00000027	abu-4	0.152011	0.0903697	0.205744	0.0764717	0
Y105C5A.4	WBGene00000028	abu-5	0	0.0251365	0	0.0163166	0
C03A7.7	WBGene00000029	abu-6	0	0	0	0	0
C03A7.8	WBGene00000030	abu-7	0.0397455	0.0356006	0.0754625	0.0168459	0
C03A7.14	WBGene00000031	abu-8	1.85248	3.60298	5.78121	2.62736	0.492914
R09F10.2	WBGene00000032	abu-9	0	0	0	0	0
F35A5.3	WBGene00000033	abu-10	2.72378	4.73403	10.924	3.45057	0.152486
T01D1.6	WBGene00000034	abu-11	1.44399	2.07722	3.4916	1.24552	0.152201
W09B12.1	WBGene00000035	ace-1	8.98173	10.7651	12.6852	13.2467	3.02354
Y44E3A.2	WBGene00000036	ace-2	57.1626	51.5025	71.8049	66.4174	23.3719
Y48B6A.8	WBGene00000037	ace-3	11.7855	17.2304	19.5492	19.9733	7.28805
Y48B6A.7	WBGene00000038	ace-4	3.49771	5.4911	4.39751	4.98144	0.188721
C42D8.5	WBGene00000039	acn-1	3.43404	2.56684	2.06072	2.11069	15.144
ZK455.1	WBGene00000040	aco-1	137.606	142.663	100.935	116.548	64.4387
F54H12.1	WBGene00000041	aco-2	266.493	250.306	218.618	230.461	353.601
K11G12.2	WBGene00000042	acr-2	5.5806	7.13185	8.5467	7.72622	0.48355
K11G12.7	WBGene00000043	acr-3	0.873556	1.24467	1.34058	1.52618	1.00642
K03F8.2	WBGene00000044	acr-5	4.35672	4.38338	6.02069	5.59265	1.93863
ZK973.5	WBGene00000045	acr-6	0.354397	0.430453	0.614557	0.513882	0.111367
T09A5.3	WBGene00000046	acr-7	2.9048	3.62229	3.33423	3.88343	0.547123
ZC504.2	WBGene00000047	acr-8	13.1452	15.6393	16.3617	15.7359	4.61057
C40C9.2	WBGene00000048	acr-9	1.83772	2.32086	2.15907	2.14588	0.955208
R02E12.8	WBGene00000049	acr-10	0.892617	1.1088	0.968674	1.12237	0.110313
D2092.3	WBGene00000050	acr-11	2.58034	2.9074	2.95895	3.02243	0.262309
R01E6.4	WBGene00000051	acr-12	8.11405	11.1402	11.3213	12.9906	3.31028
T05C12.2	WBGene00000053	acr-14	1.27716	1.25017	1.51144	1.95342	1.1704
F25G6.4	WBGene00000054	acr-15	5.88863	6.99742	6.65812	7.00985	4.50083
F25G6.3	WBGene00000055	acr-16	9.15307	7.93698	10.7851	9.61581	8.48465
F53E10.2	WBGene00000056	acr-17	1.35062	1.98058	1.9368	1.97465	0.576515
F28F8.1	WBGene00000057	acr-18	1.49619	3.03548	3.08061	3.40527	1.26743
C31H5.3	WBGene00000058	acr-19	7.01165	8.19437	12.0284	9.31445	2.76437
R06A4.10	WBGene00000059	acr-20	3.06049	4.01656	4.68448	4.31458	1.12517
F27B3.2	WBGene00000060	acr-21	2.40026	3.60781	4.60007	3.63882	1.61942
F48E3.7	WBGene00000061	lgc-11	4.76755	9.01775	6.83248	8.12723	0
F59B1.9	WBGene00000062	acr-23	5.11818	5.63574	7.22208	4.49979	0.752842
T04C12.6	WBGene00000063	act-1	297.076	299.37	397.255	308.227	75.9828
T04C12.5	WBGene00000064	act-2	191.715	141.244	112.69	104.65	68.2042
T04C12.4	WBGene00000065	act-3	383.912	371.924	435.548	365.178	75.0207
M03F4.2	WBGene00000066	act-4	1535.92	1631.43	1855.54	1675.82	71.6554
T25C8.2	WBGene00000067	act-5	1420.77	1122.13	931.315	745.103	409.452
F17C8.1	WBGene00000068	acy-1	20.9921	23.851	29.6032	22.7785	11.686
C10F3.3	WBGene00000069	acy-2	4.89044	5.79087	5.94925	6.61782	0.882687
C44F1.5	WBGene00000070	acy-3	23.346	21.2094	20.7967	25.4432	13.2606
T01C2.1	WBGene00000071	acy-4	6.17137	6.4366	7.39525	7.8012	4.5199
F39C12.2	WBGene00000072	add-1	23.7506	20.2168	24.5205	20.3273	6.6282
F57F5.4	WBGene00000073	add-2	19.7832	17.2495	18.4441	19.4552	18.0668
C04A11.4	WBGene00000074	adm-2	13.901	18.9409	25.2182	23.3668	1.40175
ZK154.7	WBGene00000075	adm-4	6.59895	6.63644	5.8795	4.77157	3.20043
H15N14.1	WBGene00000079	adr-1	41.4333	45.1615	38.5285	37.3535	17.2291
T20H4.4	WBGene00000080	adr-2	25.2505	24.2974	21.8611	22.3341	14.3958
Y50D7A.7	WBGene00000081	ads-1	171.411	190.3	204.939	184.153	73.6836
C02B4.1	WBGene00000082	adt-1	2.39362	2.70455	5.16643	3.10869	28.1884
F08C6.1	WBGene00000083	adt-2	106.657	80.3126	69.5529	74.0863	53.5652
D2030.10	WBGene00000084	aex-1	7.20771	7.10698	7.46058	7.67794	4.96988
T14B1.2	WBGene00000085	aex-2	5.57558	7.911	8.18956	6.99108	2.24167
C02H7.3	WBGene00000086	aex-3	14.2107	17.3278	23.8752	21.6608	2.29913
F32A7.6	WBGene00000088	aex-5	32.1686	28.6065	38.4611	29.8281	12.6057
Y87G2A.4	WBGene00000089	aex-6	24.1059	30.1712	31.6274	25.8843	16.2077
B0334.8	WBGene00000090	age-1	11.3628	11.1352	12.1533	12.8076	6.40663
F32A6.4	WBGene00000092	ags-3	28.5739	34.0819	38.9813	40.365	13.2304
Y62E10A.5	WBGene00000093	agt-1	42.8739	38.443	29.5	31.2859	15.3786
F09E5.13	WBGene00000094	agt-2	13.4137	12.6262	12.2431	12.5106	7.44521
C25A1.11	WBGene00000095	aha-1	32.8889	35.6353	37.8517	35.8797	16.7337
C41G7.5	WBGene00000096	ahr-1	8.70112	6.72459	9.251	8.58772	0.916534
F58E10.4	WBGene00000097	aip-1	15.2794	25.4757	38.1379	20.9766	12.5513
K07C11.2	WBGene00000098	air-1	23.5664	14.05	7.57121	8.19744	19.6145
B0207.4	WBGene00000099	air-2	11.8725	7.49137	2.93091	4.0839	6.73941
C25A11.4	WBGene00000100	ajm-1	98.8738	109.223	121.749	119.849	4.5487
D1022.7	WBGene00000101	aka-1	26.6086	26.5599	30.6187	31.5735	20.8533
C12D8.10	WBGene00000102	akt-1	27.2991	26.7656	40.0645	44.3923	62.8803
F28H6.1	WBGene00000103	akt-2	18.239	19.6581	25.3196	25.9314	25.7331
F48F7.1	WBGene00000105	alg-1	54.7304	61.7027	68.1593	63.7525	3.90669
T07D3.7	WBGene00000106	alg-2	34.7207	35.1482	33.275	37.6701	3.86459
F54D8.3	WBGene00000107	alh-1	294.818	212.402	188.136	190.904	121.428
K04F1.15	WBGene00000108	alh-2	0	0.056749	0.0324308	0.0503211	0
F36H1.6	WBGene00000109	alh-3	30.4797	28.2005	50.0062	42.3854	53.626
T05H4.13	WBGene00000110	alh-4	95.9204	89.0481	103.029	90.7505	83.8908
T08B1.3	WBGene00000111	alh-5	60.1882	28.8737	32.8498	37.1374	5.81716
F56D12.1	WBGene00000112	alh-6	68.4371	70.1564	66.6752	74.8792	55.5121
F45H10.1	WBGene00000113	alh-7	61.6458	54.7565	50.0214	73.8436	41.1374
F13D12.4	WBGene00000114	alh-8	591.872	649.435	904.465	827.671	48.8499
F01F1.6	WBGene00000115	alh-9	79.6927	41.3243	38.5857	38.4365	84.0405
C54D1.4	WBGene00000116	alh-10	18.7836	19.1294	19.4394	17.8698	19.6232
F42G9.5	WBGene00000117	alh-11	29.9118	34.739	36.6224	35.0475	6.80922
Y69F12A.2	WBGene00000118	alh-12	102.956	83.8741	96.8464	77.3933	60.8938
C01F6.5	WBGene00000120	aly-1	63.0094	59.3655	50.2952	51.9309	41.4392
F23B2.6	WBGene00000121	aly-2	50.782	44.7089	27.9747	31.447	30.4239
M18.7	WBGene00000122	aly-3	196.229	194.091	196.661	166.844	98.0793
F36A4.7	WBGene00000123	ama-1	63.8891	69.3687	57.9324	74.5006	6.75185
C05E11.4	WBGene00000133	amt-1	0.64246	0.96757	0.595422	0.300818	2.35058
F49E11.3	WBGene00000134	amt-2	5.70633	6.52545	8.04836	7.08436	0.834852
M195.3	WBGene00000135	amt-3	7.09577	8.6824	9.51246	10.9329	3.9294
C05E11.5	WBGene00000136	amt-4	99.0784	72.8196	74.7501	103.334	13.2887
R13G10.2	WBGene00000137	amx-1	7.25256	5.60999	6.85049	6.49799	3.87643
B0019.1	WBGene00000138	amx-2	10.2648	12.2231	14.5869	10.4451	2.72414
F25C8.2	WBGene00000139	amx-3	7.76988	4.69565	6.92284	5.62996	4.22546
ZK973.6	WBGene00000140	anc-1	7.51037	8.13844	9.57008	9.25004	5.18568
C08B6.9	WBGene00000142	aos-1	28.7804	27.3452	24.6198	24.8988	33.7628
K06H7.6	WBGene00000143	apc-2	11.1643	9.35975	9.59713	10.3123	0.845714
F15H10.3	WBGene00000144	apc-10	1.47496	1.92556	1.39738	3.34394	0.987031
F35G12.9	WBGene00000145	apc-11	25.4178	21.7889	15.4164	17.8442	15.6937
F46F3.4	WBGene00000146	ape-1	50.8118	55.6368	68.083	83.2838	36.4271
VF36H2L.1	WBGene00000147	aph-1	24.3855	22.9476	22.1364	25.3415	17.8293
ZC434.6	WBGene00000148	aph-2	18.4004	16.8223	15.4517	16.7403	7.95466
C42D8.8	WBGene00000149	apl-1	222.02	291.082	329.411	296.559	103.772
F55A12.7	WBGene00000150	apm-1	48.2844	46.2114	48.5803	46.303	50.0042
T05H10.2	WBGene00000151	apn-1	26.2657	26.3675	23.5617	26.7642	13.1678
W03G9.4	WBGene00000155	app-1	75.1221	57.6238	62.2399	50.4484	39.6393
K04G2.8	WBGene00000156	apr-1	22.182	17.2838	21.3105	20.5019	14.9313
F02E8.3	WBGene00000157	aps-2	41.1209	33.9801	31.1022	20.361	51.7927
Y105E8A.9	WBGene00000158	apg-1	36.2204	32.103	36.0444	32.0397	44.7728
F29G9.3	WBGene00000159	aps-1	64.649	56.38	53.7864	43.6779	73.2838
Y71H2B.10	WBGene00000160	apb-1	45.0558	43.1102	45.055	38.6863	25.8073
T20B5.1	WBGene00000161	apa-2	36.7162	38.1882	39.4548	39.0703	11.5128
W09G10.4	WBGene00000162	apd-3	16.0378	14.6379	17.3694	16.3483	12.8303
R11A5.1	WBGene00000163	apb-3	34.6394	31.5039	33.6486	34.6815	16.2696
F53H8.1	WBGene00000164	apm-3	16.3183	16.7415	16.0255	13.7106	12.3702
Y48G8AL.14	WBGene00000165	aps-3	39.1736	32.0161	31.7509	20.0498	32.1173
W04G3.4	WBGene00000166	apt-9	8.85419	10.9115	11.0198	11.1851	2.67318
K08D9.3	WBGene00000168	apx-1	0.852316	1.06749	0.964987	1.21254	0.552771
F32A5.5	WBGene00000169	aqp-1	56.2378	59.7546	37.9373	44.8218	16.6039
C01G6.1	WBGene00000170	aqp-2	671.387	694.044	887.703	813.016	6.02544
Y69E1A.7	WBGene00000171	aqp-3	0.778946	0.505872	1.49082	0.488807	0
F40F9.9	WBGene00000172	aqp-4	102.71	92.076	67.7111	65.8682	11.0139
C35A5.1	WBGene00000173	aqp-5	1.2954	2.27245	2.8883	1.73161	0.576563
C32C4.2	WBGene00000174	aqp-6	2.70144	8.7283	8.74642	7.96416	8.77365
M02F4.8	WBGene00000175	aqp-7	268.936	285.741	190.748	229.648	43.5369
K02G10.7	WBGene00000176	aqp-8	9.76017	12.3182	12.1358	7.82041	55.6122
K07A1.16	WBGene00000177	aqp-9	19.3719	15.4907	16.579	11.4145	11.1554
ZK1321.3	WBGene00000178	aqp-10	70.6434	50.6458	62.315	43.7386	12.6152
ZK525.2	WBGene00000179	aqp-11	65.0196	56.038	46.637	35.3412	61.854
ZK1320.6	WBGene00000180	arc-1	26.0651	23.651	26.6102	27.2987	11.3903
F01G4.2	WBGene00000181	ard-1	149.798	129.389	112.046	115.46	109.087
B0336.2	WBGene00000182	arf-1.2	353.361	290.386	298.358	250.892	239.336
F57H12.1	WBGene00000183	arf-3	340.361	264.581	292.173	199.191	293.582
Y116A8C.12	WBGene00000184	arf-6	50.9364	51.4121	57.0073	43.8196	33.114
F31A9.3	WBGene00000185	arg-1	1.88473	2.39302	2.34967	7.66885	0.19212
C01C7.1	WBGene00000186	ark-1	24.1865	25.4475	25.8572	31.674	4.59348
F54C9.10	WBGene00000187	arl-1	37.7362	30.6453	32.4634	27.7857	45.2475
F19H8.3	WBGene00000188	arl-3	18.262	21.3907	21.254	15.5441	7.83811
ZK632.8	WBGene00000189	arl-5	10.3508	9.54789	9.02656	8.83144	14.9221
F45E4.1	WBGene00000190	arf-1.1	3.11852	11.0906	9.64353	5.19473	20.1433
F20D1.5	WBGene00000191	arl-7	6.07275	11.1479	10.7008	11.6615	9.06805
Y57G11C.13	WBGene00000192	arl-8	67.469	66.7675	75.9832	63.6756	54.4517
C38D4.8	WBGene00000193	arl-6	5.62245	8.33746	8.12912	7.21578	2.63247
F53H8.2	WBGene00000195	arr-1	25.9841	28.2056	28.9193	31.853	5.89271
W02B12.6	WBGene00000196	aars-1	16.3537	17.0748	16.7636	16.2609	12.0897
F28H1.3	WBGene00000197	aars-2	84.5951	91.6087	72.9927	93.9759	59.6507
C15F1.6	WBGene00000198	art-1	231.063	162.316	143.98	113.88	98.5965
Y71F9AL.16	WBGene00000199	arx-1	73.5375	67.9591	69.0398	62.1461	13.8398
K07C5.1	WBGene00000200	arx-2	61.6886	55.8909	57.731	50.3901	29.5455
Y79H2A.6	WBGene00000201	arx-3	63.4058	63.6514	66.0824	57.7359	49.1555
Y6D11A.1	WBGene00000202	exos-4.2	41.501	46.2432	31.1537	37.576	22.3631
Y37D8A.1	WBGene00000203	arx-5	61.2529	55.4854	46.4537	38.2768	36.7019
C35D10.16	WBGene00000204	arx-6	72.7728	69.4355	57.1422	54.4487	20.0962
M01B12.3	WBGene00000205	arx-7	39.7586	39.6975	32.4464	27.5881	29.074
F35G12.10	WBGene00000206	asb-1	33.4244	28.9521	20.8349	28.568	34.8803
F02E8.1	WBGene00000207	asb-2	692.506	747.216	532.71	512.197	212.629
Y53F4B.15	WBGene00000208	asc-1	28.0156	30.0972	30.0572	27.313	18.6997
K07A12.3	WBGene00000209	asg-1	213.019	177.373	132.145	128.878	275.617
C53B7.4	WBGene00000210	asg-2	720.843	683.325	480.367	400.526	359.504
B0252.2	WBGene00000211	asm-1	6.6659	7.07478	9.92769	10.1823	4.71301
ZK455.4	WBGene00000212	asm-2	10.5012	19.888	15.164	13.6204	6.02165
W03G1.7	WBGene00000213	asm-3	39.7769	22.4942	20.7323	18.5702	0.981058
Y39B6A.20	WBGene00000214	asp-1	5416.93	4317.2	5585.7	4758.24	372.593
T18H9.2	WBGene00000215	asp-2	385.87	367.066	275.628	221.22	106.812
H22K11.1	WBGene00000216	asp-3	1045.35	1353.03	1059.26	961.547	321.804
R12H7.2	WBGene00000217	asp-4	98.484	84.7898	97.8545	89.51	211.564
F21F8.3	WBGene00000218	asp-5	1092.37	1121.51	1083.95	1012.59	77.0991
F21F8.7	WBGene00000219	asp-6	2362.58	2549.09	3118.81	2239.7	139.448
K08F8.2	WBGene00000220	atf-2	5.85228	6.87164	8.21942	9.14043	18.805
T04C10.4	WBGene00000221	atf-5	117.216	115.834	128.466	101.144	8.39676
F45E6.2	WBGene00000222	atf-6	18.6609	18.8056	18.6187	19.9306	9.14695
C07G2.2	WBGene00000223	atf-7	148.408	147.354	178.77	199.975	18.923
F26D10.9	WBGene00000224	atgp-1	98.0601	116.707	111.263	126.624	44.9755
C38C6.2	WBGene00000225	atgp-2	55.1134	44.9431	48.055	42.9183	541.231
T06E4.3	WBGene00000226	atl-1	21.5379	22.5915	20.3953	28.9339	7.59408
Y48G1BL.2	WBGene00000227	atm-1	8.85064	8.52436	7.31042	7.78321	2.27621
W04D2.1	WBGene00000228	atn-1	56.887	64.1416	62.5725	70.7401	33.9336
C34E10.6	WBGene00000229	atp-2	1511.09	1441.74	1162.89	1253.68	366.522
F27C1.7	WBGene00000230	atp-3	820.379	753.09	654.09	589.994	578.13
D2045.1	WBGene00000231	atx-2	64.7503	64.3694	67.038	65.6819	2.78308
B0207.12	WBGene00000232	avr-14	29.012	38.4299	43.1042	49.9674	8.49376
R11G10.1	WBGene00000233	avr-15	24.0012	25.9778	27.6357	27.5551	4.13956
B0464.7	WBGene00000235	baf-1	157.309	159.408	105.189	129.566	168.75
F57B10.11	WBGene00000236	bag-1	26.9513	24.3078	20.6989	14.8106	28.647
Y71F9AR.1	WBGene00000237	bam-2	20.3486	26.4397	29.9177	29.7153	4.43818
C54D1.6	WBGene00000238	bar-1	17.8351	17.8133	20.5279	23.3267	7.43115
C05D2.4	WBGene00000239	bas-1	32.0767	29.2887	24.1784	21.8921	13.6434
K08F8.4	WBGene00000240	pah-1	284.147	190.223	311.065	217.824	99.3712
Y105E8A.5	WBGene00000241	bbs-1	4.84734	6.12996	6.83694	6.03943	0.476766
F20D12.3	WBGene00000242	bbs-2	3.27673	4.28731	4.62732	4.28765	1.77949
T25F10.5	WBGene00000244	bbs-8	8.15171	12.87	13.5573	14.8922	0.864953
T13C5.5	WBGene00000245	bca-1	46.3665	35.0729	31.1578	28.3009	38.1554
M7.3	WBGene00000246	bcc-1	5.59905	5.6815	8.91589	6.72487	8.25056
T19E7.3	WBGene00000247	bec-1	18.8364	22.0206	24.511	23.2445	26.7851
C54C6.2	WBGene00000248	ben-1	68.7461	65.2434	90.1834	73.6534	66.6473
T27F2.3	WBGene00000249	bir-1	51.1942	43.9389	35.2246	33.1649	13.2915
C50B8.2	WBGene00000250	bir-2	1.5442	1.89289	1.37321	1.37758	1.52493
C09G5.6	WBGene00000251	bli-1	0.255365	0.218267	0.269586	0.125111	0.35236
F59E12.12	WBGene00000252	bli-2	0.302349	0.353344	0.511535	0.347601	1.06093
F56C11.1	WBGene00000253	bli-3	7.39857	7.94476	11.2605	11.6758	5.04892
K04F10.4	WBGene00000254	bli-4	57.1757	61.7291	74.211	64.7554	87.351
F45G2.5	WBGene00000255	bli-5	0.144918	0.127267	0.169486	0.0290764	8.00028
Y73B6BL.34	WBGene00000256	bli-6	0.0293983	0.0981036	0.106945	0.244943	0
F23B12.8	WBGene00000257	bmk-1	16.1183	9.5984	5.19937	7.10756	5.8286
F13H8.10	WBGene00000259	bpl-1	22.4782	20.317	27.0474	24.0378	9.06028
F54B11.6	WBGene00000262	bra-1	11.2211	13.7556	15.0595	11.7121	6.68136
F23H11.5	WBGene00000263	F23H11.5	931.948	771.408	589.091	531.336	455.286
C36A4.8	WBGene00000264	brc-1	5.34758	3.51143	1.58472	2.89811	2.57943
K04C2.4	WBGene00000265	brd-1	5.34563	2.758	1.90004	2.33476	3.19951
C53B4.7	WBGene00000266	bre-1	62.0081	50.4409	59.2769	38.0395	34.273
Y39E4B.9	WBGene00000267	bre-2	10.5124	9.15976	11.0654	25.766	0.450316
B0464.4	WBGene00000268	bre-3	51.8948	46.1336	57.2125	61.293	42.971
Y73E7A.7	WBGene00000269	bre-4	16.0087	15.7053	17.311	15.5705	4.05723
T12G3.8	WBGene00000270	bre-5	7.61989	7.12874	7.33589	4.73535	8.66591
F45E12.2	WBGene00000271	brf-1	18.5517	19.2531	17.7999	19.0958	4.62435
F56A3.5	WBGene00000272	bro-1	6.76414	3.06293	6.79933	3.48136	16.3232
Y79H2A.1	WBGene00000273	brp-1	316.058	351.345	699.67	544.399	55.885
F15D4.1	WBGene00000274	btf-1	10.2506	9.20863	8.55939	10.2534	6.35181
R06C7.8	WBGene00000275	bub-1	19.5481	13.2959	7.92301	9.65146	19.6591
F57B9.5	WBGene00000276	byn-1	312.864	410.597	350.737	472.785	77.025
C23H4.1	WBGene00000277	cab-1	350.303	434.27	600.735	434.848	54.1644
F54D8.4	WBGene00000279	cah-1	10.2836	11.0407	12.8014	11.4341	3.09232
D1022.8	WBGene00000280	cah-2	11.3723	12.6116	14.5809	12.8202	2.95168
K05G3.3	WBGene00000281	cah-3	218.4	251.706	265.174	209.047	29.4811
R01E6.3	WBGene00000282	cah-4	203.421	245.911	269.687	248.025	53.084
R173.1	WBGene00000283	cah-5	36.5528	41.3927	34.9255	31.4699	6.39861
T28F2.3	WBGene00000284	cah-6	35.4698	50.1715	56.1805	51.2203	9.28786
C13C12.1	WBGene00000285	cal-1	39.5268	47.413	37.2722	61.3294	31.0948
C18E9.1	WBGene00000286	cal-2	79.3239	82.9341	110.171	95.9097	72.5271
M02B7.6	WBGene00000287	cal-3	12.2974	17.3895	20.9053	14.7855	3.46937
T07G12.1	WBGene00000288	cal-4	57.3818	64.3627	74.4174	72.1758	17.5532
C01G6.8	WBGene00000289	cam-1	34.3598	40.8427	41.2363	53.316	8.96078
D2024.6	WBGene00000292	cap-1	86.6163	87.4268	92.1674	78.3692	70.5694
M106.5	WBGene00000293	cap-2	121.501	135.268	142.841	139.601	53.3602
F41G4.2	WBGene00000294	cas-1	62.7513	84.5174	89.0148	87.0511	16.8468
W01C8.6	WBGene00000295	cat-1	4.34467	7.9913	7.7011	7.62197	0.487597
B0432.5	WBGene00000296	cat-2	0.895965	1.60193	1.35719	0.913454	2.01949
F32G8.6	WBGene00000298	cat-4	73.6214	57.6954	70.8365	64.6865	74.5024
T13F2.8	WBGene00000301	cav-1	49.7847	44.5686	55.1055	44.2749	2.6825
C56A3.7	WBGene00000302	cav-2	69.3406	61.6694	73.2742	62.6911	6.19466
C04A11.t1	WBGene00000308	C04A11.t1	0	0	0	0	0
C05C9.t1	WBGene00000310	C05C9.t1	0	0	0	0	0
C05C9.t2	WBGene00000311	C05C9.t2	0	0	0	0	0
R10E11.1	WBGene00000366	cbp-1	76.6805	76.0659	95.5546	91.0034	19.8577
C54D2.5	WBGene00000367	cca-1	15.663	19.7883	21.3169	22.7931	7.67615
T28F2.5	WBGene00000368	ccb-1	38.7787	43.0873	49.862	55.0853	19.1776
Y56A3A.20	WBGene00000369	ccf-1	55.908	57.499	55.8762	41.7288	28.931
Y73F8A.6	WBGene00000370	ccg-1	176.054	187.609	238.355	183.729	108.215
F26E4.9	WBGene00000371	cco-1	748.583	686.814	535.401	459.494	424.304
T10B9.10	WBGene00000372	cyp-13A7	0.582914	0.541086	1.37357	1.0924	0
F08F3.7	WBGene00000373	cyp-14A5	32.3901	30.7632	69.3149	32.261	81.8704
C01F6.3	WBGene00000374	cyp-31A1	42.502	37.223	35.3261	30.5104	19.7766
ZK177.5	WBGene00000375	cyp-44A1	9.85765	7.89375	7.02188	7.54334	7.65381
ZC518.3	WBGene00000376	ccr-4	49.5479	46.5721	50.1778	53.9389	51.9602
T05C12.7	WBGene00000377	cct-1	238.903	244.806	186.537	207.684	132.73
T21B10.7	WBGene00000378	cct-2	224.812	221.914	169.118	197.695	62.7061
K01C8.10	WBGene00000379	cct-4	227.624	231.714	184.403	220.361	178.067
C07G2.3	WBGene00000380	cct-5	414.341	397.257	332.074	376.949	318.761
F01F1.8	WBGene00000381	cct-6	178.79	171.356	125.905	128.729	95.656
C43E11.10	WBGene00000382	cdc-6	21.0695	17.1871	15.6984	14.0637	10.6038
C17G10.4	WBGene00000383	cdc-14	55.5019	52.5831	76.3004	86.5127	12.1326
K06A5.7	WBGene00000386	cdc-25.1	7.28781	6.77449	7.79949	8.06731	7.12424
F16B4.8	WBGene00000387	cdc-25.2	16.4859	5.43046	4.22594	4.16218	4.28398
ZK637.11	WBGene00000388	cdc-25.3	0.156711	0.114859	0.0838534	0.0704047	0
R05H5.2	WBGene00000389	cdc-25.4	0	0	0	0	0
R07G3.1	WBGene00000390	cdc-42	193.588	197.448	206.899	197.204	130.966
C47D2.2	WBGene00000391	cdd-1	51.1353	56.5577	40.5858	37.9454	7.4701
F49E8.4	WBGene00000392	cdd-2	11.8751	11.6559	11.8728	18.4895	34.2196
C15B12.7	WBGene00000393	cdf-1	37.1622	34.4047	38.2736	41.3305	21.7396
ZK112.7	WBGene00000395	cdh-3	4.557	3.16769	6.13954	6.35251	3.24532
F25F2.2	WBGene00000396	cdh-4	23.7121	20.5109	23.1603	22.9186	4.22773
F08B4.2	WBGene00000397	cdh-5	0.77864	0.996684	1.02621	1.36637	1.50377
R05H10.6	WBGene00000399	cdh-7	0.436338	0.395032	0.717259	0.863414	18.1832
F59C12.1	WBGene00000401	cdh-9	6.20968	6.48052	8.24781	8.94128	5.87515
C45G7.5	WBGene00000402	cdh-10	0.0847836	0.0807178	0.13332	0.127984	9.3779
B0034.3	WBGene00000403	casy-1	238.056	287.235	360.426	367.152	53.124
T05G5.3	WBGene00000405	cdk-1	45.5146	24.3603	11.8102	14.374	27.0789
F18H3.5	WBGene00000406	cdk-4	17.2869	13.5275	12.1602	9.96557	8.80068
T27E9.3	WBGene00000407	cdk-5	20.6666	19.0014	17.4796	13.661	12.4128
Y39G10AL.3	WBGene00000408	cdk-7	20.7529	19.019	16.4836	22.1408	20.7995
F39H11.3	WBGene00000409	cdk-8	14.3031	14.6383	14.0064	11.7359	8.48965
H25P06.2	WBGene00000410	cdk-9	24.2891	24.1275	25.9789	24.7921	8.40106
R06F6.1	WBGene00000411	cdl-1	45.2435	28.7509	17.8852	22.4367	12.6585
F35E8.11	WBGene00000412	cdr-1	8.30846	11.9971	8.22448	9.18039	3.0522
Y54E10A.15	WBGene00000413	cdt-1	7.37689	4.59021	3.20541	3.49338	1.31012
ZK1236.2	WBGene00000414	cec-1	72.708	65.759	76.5569	70.6986	51.7494
Y47H9C.4	WBGene00000415	ced-1	21.1574	24.3594	37.251	37.4322	5.28439
Y41D4B.13	WBGene00000416	ced-2	16.6151	17.9757	19.1904	14.913	9.11552
C48D1.2	WBGene00000417	ced-3	3.43768	2.65974	2.74377	4.48134	2.95228
C35D10.9	WBGene00000418	ced-4	11.5407	9.36718	10.1145	12.0282	4.58614
C02F4.1	WBGene00000419	ced-5	13.3125	14.1323	16.2662	16.0991	13.4212
F56D2.7	WBGene00000420	ced-6	14.6917	13.8794	19.2713	17.1079	10.7772
C48B4.4	WBGene00000421	ced-7	33.6562	38.512	46.1604	48.0911	9.92304
F08F1.5	WBGene00000422	ced-8	0.496041	0.631768	0.598473	0.868139	2.02306
T07C4.8	WBGene00000423	ced-9	17.709	15.2681	16.3129	13.4915	12.7118
C09G12.8	WBGene00000424	ced-10	53.8314	57.4461	56.4575	54.551	44.4581
ZK512.3	WBGene00000425	ced-11	11.3	11.1663	12.0124	16.1438	8.40437
Y106G6E.5	WBGene00000426	ced-12	17.0502	17.8255	19.6052	21.4501	17.6588
R09F10.9	WBGene00000427	ced-13	0.155854	0.0437915	0.249723	0.540526	0
F16H11.4	WBGene00000428	ceh-1	3.36214	2.66241	3.49214	3.97001	0.870465
C27A12.5	WBGene00000429	ceh-2	1.73291	2.2718	3.14473	2.49984	0.524696
C16C2.1	WBGene00000430	ceh-5	0.583271	0.791885	0.459288	0.620463	0.465008
K02B12.1	WBGene00000431	ceh-6	20.8043	16.3185	23.0741	22.6391	6.17652
C34C6.8	WBGene00000432	ceh-7	1.08376	0.672561	0	0.36417	2.50501
ZK265.4	WBGene00000433	ceh-8	1.44857	2.64013	2.71874	3.25903	0
Y65B4BR.9	WBGene00000434	ceh-9	1.35583	1.5077	1.24452	2.1059	3.96568
W03A3.1	WBGene00000435	ceh-10	3.98965	4.78056	6.2062	6.01609	0.730047
F33D11.4	WBGene00000436	ceh-12	0	0	0.0553983	0	0.474475
R13A5.5	WBGene00000437	ceh-13	17.8594	22.2817	20.1478	25.914	6.62229
F46C8.5	WBGene00000438	ceh-14	27.387	25.3949	42.3825	38.9846	0.572516
C13G5.1	WBGene00000439	ceh-16	19.05	13.5061	17.8825	15.6784	4.89194
D1007.1	WBGene00000440	ceh-17	2.68146	3.05297	2.96478	4.90399	1.26504
ZC64.3	WBGene00000441	ceh-18	49.7595	54.8715	58.5797	61.6177	16.7577
F20D12.6	WBGene00000442	ceh-19	5.56381	5.72373	5.92062	3.84083	3.80236
F31E3.1	WBGene00000443	ceh-20	73.28	63.9601	65.7089	59.0588	50.5447
T26C11.6	WBGene00000444	ceh-21	5.41548	5.98154	5.67257	5.87219	1.15477
F29F11.5	WBGene00000445	ceh-22	11.4477	16.1066	14.0405	14.4771	1.49867
ZK652.5	WBGene00000446	ceh-23	4.71051	4.55808	4.54852	6.24292	0.388032
F55B12.1	WBGene00000447	ceh-24	5.98624	9.65461	9.74295	10.9439	0.466881
K12H4.1	WBGene00000448	pros-1	17.654	19.4916	25.6852	24.4402	3.53618
F46F3.1	WBGene00000449	ceh-27	16.8607	27.6668	29.4945	28.6519	3.58155
K03A11.3	WBGene00000450	ceh-28	0.17561	0.308972	0.391915	0.315182	0
C33D12.7	WBGene00000451	ceh-30	1.98679	2.46617	2.92302	2.48408	0
C33D12.1	WBGene00000452	ceh-31	7.21955	7.86109	10.3946	9.04386	2.72852
W05E10.3	WBGene00000453	ceh-32	19.677	29.2755	28.8851	33.3085	3.43164
C10G8.7	WBGene00000454	ceh-33	3.65586	9.42121	6.40641	7.1288	0.527239
C10G8.6	WBGene00000455	ceh-34	10.1259	16.294	13.9267	14.7517	1.64629
C37E2.4	WBGene00000457	ceh-36	2.75007	4.45765	4.07353	3.86507	0.256975
C37E2.5	WBGene00000458	ceh-37	10.4571	16.3377	17.2728	12.7595	4.61491
F22D3.1	WBGene00000459	ceh-38	28.5429	29.0298	35.6289	32.2013	9.52033
T26C11.7	WBGene00000460	ceh-39	5.76494	5.51715	4.68048	6.79463	0.480218
F17A2.5	WBGene00000461	ceh-40	0.534494	0.895866	0.471098	0.46621	0.562643
T26C11.5	WBGene00000462	ceh-41	10.3488	13.2503	8.92953	11.7656	6.28659
C28A5.4	WBGene00000463	ceh-43	15.6938	19.8466	21.4504	22.7612	6.69206
Y54F10AM.4	WBGene00000464	ceh-44	28.855	27.8776	35.6407	30.0187	30.3141
C07G2.1	WBGene00000465	cpg-1	1.92117	2.96982	4.40533	4.20866	0.0964241
C03D6.3	WBGene00000466	cel-1	22.2162	23.5259	25.0577	29.4124	21.5399
F52B5.5	WBGene00000467	cep-1	8.10611	8.12549	5.90799	8.94511	1.12155
F43G9.11	WBGene00000468	ces-1	0.23574	0.480591	0.498615	0.331621	0
ZK909.4	WBGene00000469	ces-2	1.16223	1.12123	1.10257	1.00354	0
F33A8.3	WBGene00000472	cey-1	495.679	455.007	540.629	438.789	61.9977
F46F11.2	WBGene00000473	cey-2	5.52144	6.61301	6.20538	24.3916	18.354
M01E11.5	WBGene00000474	cey-3	3.59879	5.2553	4.27975	2.33106	15.6286
Y39A1C.3	WBGene00000475	cey-4	447.106	429.025	324.505	407.149	146.903
T23D8.8	WBGene00000476	cfi-1	16.8587	24.2629	27.2002	26.8396	8.95125
C18C4.2	WBGene00000477	cft-1	1.85607	3.21197	2.98845	3.10037	2.18591
F27E11.3	WBGene00000478	cfz-2	10.8912	13.6483	15.0807	16.6162	3.03129
C07H6.5	WBGene00000479	cgh-1	46.9776	46.5789	42.3458	44.9589	33.0527
Y38C9A.2	WBGene00000480	cgp-1	26.2655	29.5876	40.8262	30.8872	22.1785
ZC416.8	WBGene00000481	cha-1	13.2386	17.2602	19.1755	19.9569	4.69371
T14G8.1	WBGene00000482	chd-3	34.1344	31.3834	29.7431	26.9575	15.3141
C55B7.12	WBGene00000483	che-1	0.203329	0.206223	0.234787	0.29096	0
F38G1.1	WBGene00000484	che-2	4.01645	6.48933	6.75731	6.32109	1.74202
F18C12.1	WBGene00000485	che-3	2.68777	4.57123	5.89934	4.55662	0.646573
C23H5.7	WBGene00000487	che-6	0.476415	0.864618	0.922199	0.709486	0.0967673
F26D11.10	WBGene00000488	che-7	8.55626	9.88862	12.0772	11.6163	4.06664
C27A7.4	WBGene00000490	che-11	4.46693	7.88984	8.6153	9.17194	0.793285
B0024.8	WBGene00000491	che-12	10.5053	11.558	16.3257	13.6301	3.14973
F59C6.7	WBGene00000492	che-13	5.60159	7.75448	7.4982	7.56395	2.175
F56H1.1	WBGene00000493	che-14	1.59048	1.14537	1.75723	1.68963	16.964
T25G3.2	WBGene00000496	chs-1	0.683411	1.11713	0.757747	0.702718	3.17375
F48A11.1	WBGene00000497	chs-2	1.46313	1.19651	1.45011	2.07267	0.963222
Y39H10A.7	WBGene00000498	chk-1	12.1487	7.00671	4.00912	4.8258	10.4094
Y60A3A.12	WBGene00000499	chk-2	0.786648	1.50644	1.07514	3.51904	2.3197
T09B4.10	WBGene00000500	chn-1	32.1291	30.9899	34.7576	31.6336	22.3755
C48D1.3	WBGene00000501	cho-1	12.0923	17.0543	16.3673	18.282	4.52422
Y110A7A.13	WBGene00000502	chp-1	34.9585	35.2436	26.9893	25.7698	5.40055
C04F6.3	WBGene00000503	cht-1	3.37817	7.3136	15.4448	4.04314	0.795845
H14E04.5	WBGene00000506	cic-1	12.1176	11.3131	11.5325	11.7732	8.1398
F44B9.4	WBGene00000507	cit-1.1	31.3531	29.5623	29.9965	32.0125	8.92444
F44B9.3	WBGene00000508	cit-1.2	40.4323	41.9828	49.4246	50.3915	21.0995
C28D4.2	WBGene00000509	cka-1	32.6621	38.0293	52.0104	52.4685	21.795
C52B9.1	WBGene00000510	cka-2	21.0913	26.5451	27.13	27.0124	11.1717
B0285.8	WBGene00000511	ckb-1	12.6122	9.9283	10.2357	6.25308	6.78549
B0285.9	WBGene00000512	ckb-2	10.9329	14.1385	18.8816	15.5658	18.4542
B0285.10	WBGene00000513	ckb-3	1.45118	2.02364	1.25726	1.22998	0.540282
F22F7.5	WBGene00000514	ckb-4	14.9257	11.5264	11.643	8.73637	6.18678
T27A10.3	WBGene00000515	ckc-1	53.3363	41.2323	35.5017	31.6933	14.8939
T05A6.1	WBGene00000516	cki-1	62.7604	53.9896	61.6357	78.1298	38.5065
T05A6.2	WBGene00000517	cki-2	17.8974	18.9648	23.6148	26.1339	6.85785
C05H8.1	WBGene00000518	ckk-1	21.4526	21.5847	31.3511	29.1607	6.66306
Y47D3A.4	WBGene00000519	cku-70	24.2151	27.7721	23.6628	34.046	11.3225
R07E5.8	WBGene00000520	cku-80	18.0374	19.0115	17.6299	18.3828	12.2167
C15C8.2	WBGene00000521	cky-1	0.103121	0.233724	0.274568	0.289233	0.542533
C09F12.1	WBGene00000522	clc-1	101.157	50.4939	62.9799	71.7918	98.6466
C01C10.1	WBGene00000523	clc-2	15.4636	11.1659	10.0652	9.7322	14.4419
ZK563.4	WBGene00000524	clc-3	14.7912	15.3373	16.9705	14.3858	10.2494
T05A10.2	WBGene00000525	clc-4	0.0910883	0.270049	0.37209	0.132247	0
C01C10.4	WBGene00000526	clc-5	19.2612	16.6956	17.8143	16.0845	7.30585
C36B1.1	WBGene00000527	cle-1	23.1747	26.1754	30.307	29.3927	8.68024
T27D12.2	WBGene00000528	clh-1	14.4854	20.2906	22.7519	28.1228	3.13735
B0491.8	WBGene00000529	clh-2	8.35304	10.8577	12.9473	12.0437	3.26126
E04F6.11	WBGene00000530	clh-3	9.45407	8.84907	14.5925	12.6428	2.77554
T06F4.2	WBGene00000531	clh-4	1.46303	2.08374	1.92187	1.91249	1.10529
C07H4.2	WBGene00000532	clh-5	27.2251	25.5837	26.1214	26.9698	2.50713
R07B7.1	WBGene00000533	clh-6	10.1563	10.7989	12.1076	12.8112	13.7999
R01B10.1	WBGene00000534	cpi-2	145.395	127.985	171.889	116.942	99.5357
K08B4.6	WBGene00000535	cpi-1	23.0095	34.026	45.7181	22.8561	170.711
ZC395.2	WBGene00000536	clk-1	33.9347	29.996	25.3702	23.2928	28.8508
C07H6.6	WBGene00000537	clk-2	12.3982	12.6173	12.3016	13.0279	7.00884
F07B10.1	WBGene00000539	cln-3.1	7.49323	9.79435	9.34178	5.64401	2.3407
C01G8.2	WBGene00000540	cln-3.2	12.7011	12.2191	12.0357	10.8656	9.8634
ZC190.1	WBGene00000541	cln-3.3	66.6056	55.7059	65.364	52.5217	7.1443
C06G4.2	WBGene00000542	clp-1	119.718	110.29	154.37	138.367	35.3469
T04A8.16	WBGene00000543	clp-2	15.5232	17.8841	18.129	21.0412	9.46361
Y47H10A.1	WBGene00000544	clp-3	0.169322	0.225109	0.231732	0.13824	0
Y39A3CL.5	WBGene00000545	clp-4	40.2284	54.6031	93.544	70.5759	7.80568
Y77E11A.10	WBGene00000546	clp-6	0.197367	0.348973	0.381196	0.245127	0.263567
Y77E11A.11	WBGene00000547	clp-7	31.4583	32.1831	40.4513	38.2401	32.2544
F56D1.4	WBGene00000548	clr-1	31.0986	31.2736	39.3009	40.2307	15.6962
R107.6	WBGene00000549	cls-2	33.0718	38.4352	39.0291	40.9714	39.8867
F55H2.6	WBGene00000550	clu-1	86.2979	105.623	69.6982	96.3246	22.9938
C50F7.2	WBGene00000551	clx-1	0.37474	1.38297	2.70448	0.192213	0
T21H3.3	WBGene00000552	cmd-1	448.053	418.082	469.337	439.366	24.3961
K07A9.2	WBGene00000553	cmk-1	33.8464	40.5878	56.0059	48.9312	6.39324
F55C10.1	WBGene00000554	cnb-1	135.978	147.41	162.405	135.406	75.6188
R09B5.2	WBGene00000555	cnc-1	0.959653	0.320135	0.510377	0.155861	10.7212
R09B5.3	WBGene00000556	cnc-2	3.61016	7.29295	9.1103	4.7729	23.8395
R09B5.8	WBGene00000557	cnc-3	36.2542	40.2043	28.9428	20.5041	15.7992
R09B5.9	WBGene00000558	cnc-4	20.3687	34.4046	69.9112	42.2408	125.391
R09B5.10	WBGene00000559	cnc-5	0	0.272145	0.36851	0.388017	0
Y46E12A.1	WBGene00000560	cnc-6	2.42029	7.85844	12.7051	6.07503	0.632747
C34E10.7	WBGene00000561	cnd-1	2.89266	2.13194	3.75805	2.94259	0.558847
F14H8.6	WBGene00000562	cng-1	5.34859	7.38717	25.3443	10.9788	1.54988
F38E11.12	WBGene00000563	cng-3	0.794018	1.19417	1.13464	1.048	0.464019
R01H10.8	WBGene00000564	cnk-1	18.5112	20.4604	21.7519	22.7416	3.38208
Y17G7B.15	WBGene00000565	cnt-1	15.0427	18.1233	20.1049	21.2064	14.1194
Y39A1A.15	WBGene00000566	cnt-2	22.3608	19.2219	24.6032	26.8745	12.166
ZK632.6	WBGene00000567	cnx-1	62.5914	60.3483	58.5797	57.3138	55.798
C48E7.5	WBGene00000583	cof-2	2.08162	2.96888	2.69625	2.87612	1.78312
R03C1.3	WBGene00000584	cog-1	11.3179	10.251	14.8552	15.2971	0.16481
C06G3.10	WBGene00000585	cogc-2	16.1686	14.7393	16.049	14.8785	19.5678
K08A8.3	WBGene00000591	coh-1	18.3302	20.0546	20.7694	19.8609	10.3196
F08H9.1	WBGene00000592	coh-3	0.871865	1.96635	1.57739	1.83305	2.27201
W01B6.7	WBGene00000593	col-2	0.0657085	0.144978	0.113229	0.101992	0
T28C6.6	WBGene00000594	col-3	16.1484	10.5409	10.6067	9.83759	3.91613
C15A11.5	WBGene00000596	col-7	0.0979577	0.114163	0.0610023	0.109712	0
F11H8.3	WBGene00000597	col-8	0.351917	0.757161	1.18327	0.793761	0
F54B11.1	WBGene00000598	col-9	0.0486264	0.0879664	0.138213	0.0900815	0.199229
B0222.8	WBGene00000599	col-10	457.753	328.677	293.665	289.96	95.2904
F15H10.1	WBGene00000601	col-12	0.470637	0.601957	2.08874	0.759595	71.8597
F15H10.2	WBGene00000602	col-13	0.399158	0.153562	0.70025	0.178394	52.215
C46A5.3	WBGene00000603	col-14	6.99334	11.8193	27.2643	7.53767	101.427
F11G11.10	WBGene00000606	col-17	0.0683165	0.0873209	0.126217	0.108302	436.024
ZK1193.1	WBGene00000608	col-19	0.0605159	0.0547135	0.0402917	0.0989184	0
F11G11.11	WBGene00000609	col-20	0	0.0142294	0.014609	0.0692777	0.190616
F36A4.6	WBGene00000610	col-33	0.271369	0.321378	0.666335	0.181362	3.7435
F36A4.10	WBGene00000611	col-34	57.8896	45.7885	52.8678	29.7836	55.8218
C15A11.1	WBGene00000612	col-35	0.69371	1.41134	1.54616	1.77651	0
C27H5.5	WBGene00000613	col-36	0.163609	0.344241	0.257695	0.443252	1.22875
ZK863.2	WBGene00000614	col-37	0.0443631	0.0153796	0.0332482	0	0
F54C9.4	WBGene00000615	col-38	0.29087	0.249824	0.205496	0.185837	7.18232
C09G5.4	WBGene00000616	col-39	188.782	225.925	283.879	252.067	235.345
T13B5.4	WBGene00000617	col-40	0.0135695	0	0	0.244209	0
T10B10.1	WBGene00000618	col-41	0.745405	1.01124	0.951591	0.69891	29.2347
ZC513.8	WBGene00000620	col-43	0.0398322	0.0236876	0.0536687	0.0481147	0.397487
F54B11.2	WBGene00000621	col-44	0.275968	1.47208	1.79365	0.451213	0.228535
F53G12.7	WBGene00000622	col-45	0.515206	0.58487	0.413793	1.93804	0.369154
Y18H1A.13	WBGene00000623	col-46	0.0622258	0.038106	0.045906	0.0285793	14.3509
Y18H1A.12	WBGene00000624	col-47	0	0	0.0442842	0	2.97681
Y54E10BL.2	WBGene00000625	col-48	5.52948	10.946	22.189	5.52371	114.613
K09H9.3	WBGene00000626	col-49	0.212516	0.19833	0.230869	0.0745	0.923194
T28F2.6	WBGene00000627	col-50	0.0923543	0.0463898	0.156607	0.06808	0.145418
T28F2.8	WBGene00000628	col-51	0.0414797	0.0474597	0.1942	0.0995395	0
D1007.2	WBGene00000629	col-52	0.0167465	0	0.0372993	0.0373027	0
M01A12.1	WBGene00000630	col-53	3.45553	4.90382	6.50771	2.35925	2.82963
F33D11.3	WBGene00000631	col-54	0.517552	0.673487	1.64889	0.455413	118.228
T05E7.2	WBGene00000632	col-55	0.115551	0.117627	0.123652	0	0.383105
T08B2.2	WBGene00000633	col-56	0.289141	0.330354	0.601537	0.327167	0.639887
F26B1.4	WBGene00000634	col-58	0.592812	0.655668	1.60291	0.562309	51.4274
F22D6.10	WBGene00000636	col-60	0.441964	0.393105	0.333617	0.211341	0
C01H6.1	WBGene00000637	col-61	0.666088	0.524427	1.52109	0.661681	2.98224
C15A11.6	WBGene00000638	col-62	0.231204	0.110293	0.302563	0.259619	0
ZK265.2	WBGene00000639	col-63	0.147772	0.301238	0.182753	0.207538	0
F52F12.2	WBGene00000640	col-64	0.275704	0.310489	0.564957	0.716691	0
K08C9.4	WBGene00000641	col-65	2.26063	2.49199	5.29929	1.41608	136.921
F15D3.3	WBGene00000642	col-66	0	0.0444095	0.0856707	0.085867	0
C50D2.4	WBGene00000644	col-68	0.674205	0.754301	1.47079	1.58065	4.19308
K01A2.7	WBGene00000645	col-69	3.13397	4.21418	3.05951	3.61239	1.65815
H17B01.2	WBGene00000646	col-70	0.0287267	0.0439244	0.0099322	0.0364691	0
Y49F6B.10	WBGene00000647	col-71	3.41122	2.11009	1.66381	0.724262	0
W09G10.1	WBGene00000648	col-72	0.197816	0.194994	0.164273	0.644072	0
F11G11.12	WBGene00000649	col-73	0.0452198	0.0525918	0	0	866.883
ZK1248.2	WBGene00000650	col-74	5.77611	6.55922	10.6825	5.58229	0.36749
K03H9.2	WBGene00000651	col-75	0.12247	0.362239	0.160301	0.235493	5.46092
M110.1	WBGene00000652	col-76	12.7714	13.6445	15.8659	13.515	5.18972
M195.1	WBGene00000653	col-77	2.21887	3.29387	4.71382	2.59797	37.4094
W07A12.5	WBGene00000654	col-78	0.224785	1.01658	0.588914	2.46718	0
C09G5.3	WBGene00000655	col-79	0.810523	0.955959	0.941165	0.680594	8.37988
C09G5.5	WBGene00000656	col-80	170.857	112.972	166.778	163.366	33.7656
F38A3.1	WBGene00000657	col-81	0.263352	0.419254	0.275619	0.229938	0.389422
F33A8.9	WBGene00000658	col-83	0.243858	0.305522	0.339563	0.162741	1.26153e-09
K12D12.3	WBGene00000659	col-84	0.268965	0.384602	0.678303	0.550529	0.190616
T21B4.2	WBGene00000660	col-85	0.232207	0.1546	0.15161	0.117777	0
Y81G3A.5	WBGene00000661	col-86	0.126574	0.183028	0.219619	0.198518	0.282815
Y39G8C.4	WBGene00000662	col-87	0.526565	0.609633	0.787529	0.7034	0.451321
W05G11.3	WBGene00000663	col-88	0.114499	0.0404988	0.0365557	0.0562101	0.215693
F17C8.2	WBGene00000664	col-89	2.51664	2.7039	5.37486	2.97202	11.0283
C29E4.1	WBGene00000665	col-90	0.426827	0.395532	0.177741	0.10776	755.228
F09G8.6	WBGene00000666	col-91	8.4588	8.41179	17.0089	6.32736	37.0078
W05B2.6	WBGene00000667	col-92	1.17935	0.53535	1.29077	2.03951	40.0031
W05B2.5	WBGene00000668	col-93	47.4577	30.3109	34.5688	28.3197	57.6014
W05B2.1	WBGene00000669	col-94	65.6508	59.9666	65.2487	60.1455	58.0022
Y41C4A.16	WBGene00000670	col-95	0.772408	1.55116	3.35164	3.50053	0
Y41C4A.19	WBGene00000671	col-96	4.21289	13.554	31.9243	18.9087	0.487823
ZK1010.7	WBGene00000672	col-97	4.74105	8.47833	21.1465	4.73888	96.111
F14F7.1	WBGene00000673	col-98	283.465	281.719	388.893	328.322	243.678
F29C4.8	WBGene00000674	col-99	11.5963	11.1278	13.2895	11.5942	3.16201
K02D7.3	WBGene00000675	col-101	3.94333	3.67726	10.0011	3.09155	6.59455
C18H7.3	WBGene00000676	col-102	0.00794327	0.036104	0.0445525	0.0429494	0
F56B3.1	WBGene00000677	col-103	341.388	280.363	377.298	316.788	166.695
F58F6.1	WBGene00000678	col-104	2.44485	3.51809	7.02668	2.46624	127.986
F58F6.2	WBGene00000679	col-105	1.63503	2.2955	2.91867	1.91501	0.97129
Y77E11A.15	WBGene00000680	col-106	0.107034	0.448427	0.664653	0.100238	0.22569
C34H4.4	WBGene00000681	col-107	401.594	399.92	586.284	418.079	414.55
Y41D4A.2	WBGene00000682	col-108	0.0394533	0.012935	0.434752	0.113053	0
Y38C1BA.3	WBGene00000683	col-109	2.83711	4.82442	14.2238	2.63382	54.5184
F19C7.7	WBGene00000684	col-110	0.753212	0.517661	0.712639	0.329914	3.38689
F29B9.9	WBGene00000685	col-111	1.72118	2.48278	2.83348	18.4448	106.394
C34D4.15	WBGene00000687	col-113	3.44311	5.31331	15.327	4.50465	15.1732
D2024.8	WBGene00000688	col-114	0.110915	0.0799152	0.171914	0.0516377	0
Y42H9B.1	WBGene00000689	col-115	0.554227	0.888567	1.68659	1.3912	22.1335
F17E9.1	WBGene00000690	col-116	0.163278	0.189222	0.24965	0.233902	0.199717
T28C6.4	WBGene00000691	col-117	20.0792	13.3539	13.357	11.1588	1.52294
T11B7.3	WBGene00000692	col-118	122.119	82.5078	121.3	80.2243	132.587
C53B4.5	WBGene00000693	col-119	0.178747	0.245997	0.245191	0.136587	0.206806
Y11D7A.11	WBGene00000694	col-120	0.443149	0.30379	0.889531	0.612521	0.400906
F56D5.1	WBGene00000695	col-121	1.00137	0.522454	0.55517	0.589435	0.349388
T05A1.2	WBGene00000696	col-122	0.548883	1.44497	2.03974	1.50969	0.405389
W08D2.6	WBGene00000697	col-123	0.687892	0.492227	0.690484	0.794282	1.18357
C24F3.6	WBGene00000698	col-124	1.3581	1.47948	1.12264	1.13437	0.62358
C29F4.1	WBGene00000699	col-125	6.90083	7.33089	12.009	5.45141	366.699
F54D1.2	WBGene00000700	col-126	0	0	0	0	0
F54D1.3	WBGene00000701	col-127	0	0	0	0	0
F12F6.9	WBGene00000702	col-128	0.0163003	0.0371655	0	0.0102949	18.8368
M18.1	WBGene00000703	col-129	3.25475	3.53198	2.68314	4.28875	0
F08G5.4	WBGene00000704	col-130	2.96185	3.32229	7.43777	1.93104	64.0647
C39E9.3	WBGene00000705	col-131	0.110552	0.0548374	0.186336	0.113175	50.2559
C39E9.9	WBGene00000706	col-132	0.118349	0.150781	0.135467	0.0890917	0.234784
F52B11.4	WBGene00000707	col-133	0.213258	0.345952	0.451896	0.201193	26.6493
M199.5	WBGene00000708	col-135	0	0	0.00785887	0	0
Y51H4A.28	WBGene00000709	col-136	0	0	0	0	0
Y51H4A.9	WBGene00000710	col-137	0.263178	0.36708	0.793533	0.654624	0
C52D10.13	WBGene00000711	col-138	0.044418	0.0686265	0.050699	0.016028	0.441007
F41F3.4	WBGene00000712	col-139	0.368079	0.25763	0.351757	0.333458	0
F26F12.1	WBGene00000713	col-140	0.0775976	0.353104	0.358671	0.372716	0
T15B7.5	WBGene00000714	col-141	0.528304	1.13547	2.05238	0.368248	4.697
T15B7.4	WBGene00000715	col-142	4.40505	9.88978	19.661	6.95048	21.704
T15B7.3	WBGene00000716	col-143	1.03897	1.87777	2.23139	2.06863	0.200207
B0222.6	WBGene00000717	col-144	229.94	223.647	225.632	216.057	95.4729
B0222.7	WBGene00000718	col-145	2.62986	3.02831	6.15113	3.75621	3.96282
T06E4.6	WBGene00000719	col-146	0.575807	0.395534	1.60761	0.355857	73.0624
T06E4.4	WBGene00000720	col-147	343.889	277.2	215.812	219.141	284.108
C12D8.8	WBGene00000721	col-148	0.0716401	0.182493	0.298827	0.157735	0
B0024.1	WBGene00000722	col-149	5.7464	1.39979	1.49132	1.04959	160.085
B0024.2	WBGene00000723	col-150	1.85133	3.39635	6.25798	1.58131	35.4901
AC3.6	WBGene00000724	col-151	0.563661	1.00807	0.947736	0.597753	0.207596
F32G8.5	WBGene00000725	col-152	0.493764	0.776484	0.982293	0.798776	0.22569
F17C11.3	WBGene00000726	col-153	2.53031	1.38993	4.04852	2.93758	37.6401
F55C10.2	WBGene00000727	col-154	4.88185	6.58945	7.35018	2.87762	12.7681
F55C10.3	WBGene00000728	col-155	11.2864	12.1596	17.1397	10.2953	2.9544
F57B7.3	WBGene00000729	col-156	0.0240453	0.0560936	0	0.0489061	45.7546
T11F9.9	WBGene00000730	col-157	0.191101	0.372531	0.437878	0.59539	11.2051
D2023.7	WBGene00000731	col-158	0.738121	0.765076	0.582181	0.579578	4.01085
F57B1.3	WBGene00000732	col-159	1.21217	2.33682	3.14068	1.44959	111.898
F57B1.4	WBGene00000733	col-160	443.836	416.286	448.47	429.428	188.49
C50B6.4	WBGene00000734	col-161	0.572383	0.766139	1.8471	0.746688	17.4111
Y2H9A.3	WBGene00000735	col-162	0.0298112	0.120687	0.0195856	0.0807343	5.54701
F46B3.17	WBGene00000736	col-163	0.166384	0.227174	0.243698	0.0582152	0
T21D9.1	WBGene00000737	col-164	0.0854222	0.0668762	0.0745817	0.0299596	0
F14H12.1	WBGene00000738	col-165	3.81136	4.80785	6.5532	3.18446	0.191962
T07H6.3	WBGene00000739	col-166	927.367	665.389	558.885	488.528	287.422
T10E10.2	WBGene00000740	col-167	191.28	122.397	96.3532	101.316	188.691
T10E10.1	WBGene00000741	col-168	46.7801	51.1127	32.5427	37.9348	31.6716
T10E10.5	WBGene00000742	col-169	35.5877	27.3299	23.4774	19.322	36.8039
T10E10.6	WBGene00000743	col-170	17.1777	13.5884	9.80264	12.1586	14.4682
T10E10.7	WBGene00000744	col-171	0.0161227	0	0	0.0182127	0
F38B6.5	WBGene00000745	col-172	1.74436	1.12642	1.8004	1.26778	39.1284
F41C6.5	WBGene00000746	col-173	0.250263	0.390642	0.580711	0.577424	70.3848
F46C8.2	WBGene00000747	col-174	1.05791	0.807917	1.51753	1.02702	9.38725
C35B8.1	WBGene00000748	col-175	0.328366	0.471365	0.501853	0.360423	0
ZC373.7	WBGene00000749	col-176	44.083	34.0598	57.4199	25.6305	12.8668
F59F3.2	WBGene00000750	col-177	1.791	5.091	5.89326	3.99162	2.73754
C34F6.2	WBGene00000751	col-178	0.0524022	0.0793578	0.0528422	0.0593905	0
C34F6.3	WBGene00000752	col-179	0.0263391	0.0471214	0.0175398	0.102645	0
C44C10.1	WBGene00000753	col-180	1.06608	1.20641	1.51717	0.79107	186.087
W03G11.1	WBGene00000754	col-181	1.50109	2.60134	3.24809	4.1167	0.730048
R09A8.4	WBGene00000755	col-182	0.638269	2.17402	3.00839	0.826552	26.0143
F02D10.1	WBGene00000756	col-183	0	0.0129997	0.171779	0.015491	0.383923
F15A2.1	WBGene00000757	col-184	2.89055	5.38557	6.15455	4.74127	1.44764
H06A10.2	WBGene00000758	col-185	0	0	0.01856	0	0
E03G2.4	WBGene00000759	col-186	1.57976	3.14094	3.67298	2.18543	7.28255
C30F2.1	WBGene00000760	col-187	0.368592	0.917901	1.35077	0.600897	0.22569
C24A11.9	WBGene00000761	coq-1	46.5651	47.9489	40.3873	39.4239	30.5914
F57B9.4	WBGene00000762	coq-2	32.4493	37.5187	26.2078	34.3843	17.9617
Y57G11C.11	WBGene00000763	coq-3	57.0957	58.6453	59.3239	53.5596	28.3319
T03F1.2	WBGene00000764	coq-4	19.8408	18.9508	13.6992	16.1859	14.9416
ZK652.9	WBGene00000765	coq-5	48.3506	51.636	36.5373	38.4882	22.9492
K07B1.2	WBGene00000766	coq-6	32.1303	31.3422	24.6288	27.319	20.6387
C35D10.4	WBGene00000767	coq-8	34.6195	36.8641	27.5001	35.9484	22.5964
R01H10.3	WBGene00000768	cor-1	28.9915	33.2289	34.0325	36.4883	19.7622
C40H1.1	WBGene00000770	cpb-1	0.446199	0.449762	0.445104	5.13474	0.254785
C30B5.3	WBGene00000771	cpb-2	0.0980794	0.185028	0.165765	0.154121	0
B0414.5	WBGene00000772	cpb-3	1.77831	2.59738	1.62029	3.80467	2.00406
F28C6.3	WBGene00000773	cpf-1	19.1734	15.9261	12.1893	9.7879	12.7484
F56A8.6	WBGene00000774	cpf-2	40.281	38.9789	32.4934	31.1256	6.2166
F38E11.3	WBGene00000775	cpin-1	15.4151	8.68664	10.7521	8.00398	15.6112
T03E6.7	WBGene00000776	cpl-1	270.371	231.72	419.831	342.201	308.195
F43G9.9	WBGene00000777	cpn-1	68.3436	37.7707	43.6668	33.3009	49.2855
D1069.2	WBGene00000778	cpn-2	2.32408	2.79657	3.3608	1.53632	33.7908
F28H1.2	WBGene00000779	cpn-3	305.448	319.55	390.84	244.781	128.654
F49D11.8	WBGene00000780	cpn-4	103.331	229.255	252.938	160.597	21.8784
C52E4.1	WBGene00000781	cpr-1	1176.79	1314.24	1873.87	1036.09	32.4192
F36D3.9	WBGene00000782	cpr-2	28.846	83.9733	77.1455	27.0544	0.596231
T10H4.12	WBGene00000783	cpr-3	49.6986	32.1992	40.6816	43.6436	45.7813
F44C4.3	WBGene00000784	cpr-4	1218.11	1611.15	1223.17	899.376	21.4131
W07B8.5	WBGene00000785	cpr-5	519.45	911.412	228.988	446.394	7.80198
C25B8.3	WBGene00000786	cpr-6	97.5782	100.385	135.773	165.957	81.12
C41D11.8	WBGene00000787	cps-6	91.1231	105.409	81.9458	104.014	74.4596
F32B5.8	WBGene00000788	cpz-1	71.5193	94.3883	147.898	158.07	197.478
M04G12.2	WBGene00000789	cpz-2	337.088	325.473	277.02	361.766	90.8008
F11C7.4	WBGene00000792	crb-1	2.86314	4.00761	3.91708	3.54884	1.46914
Y41C4A.4	WBGene00000793	crh-1	58.5867	60.8483	82.4439	78.303	49.6499
Y47G6A.8	WBGene00000794	crn-1	27.7251	21.0377	12.3942	14.5761	22.8944
CD4.2	WBGene00000795	crn-2	30.3197	37.3333	45.4805	38.7325	16.887
C14A4.4	WBGene00000796	crn-3	48.5982	56.5305	40.9114	63.9409	9.32392
AH9.2	WBGene00000797	crn-4	4.05277	7.56053	9.39425	8.66797	6.21576
C14A4.5	WBGene00000798	crn-5	33.1243	37.9823	23.9057	33.2199	23.457
K04H4.6	WBGene00000799	crn-6	11.044	24.5292	23.2206	10.2787	9.87784
Y23H5A.7	WBGene00000800	cars-1	41.5942	40.9027	39.9822	42.7401	34.3546
Y23H5A.1	WBGene00000801	cars-2	12.3192	9.39031	5.89658	7.92076	3.4893
Y38A10A.5	WBGene00000802	crt-1	1537.32	1326.1	1355.9	876.18	1582.89
F53H4.1	WBGene00000803	csb-1	6.07313	7.4812	7.27497	9.01399	3.02409
Y48E1B.12	WBGene00000804	csc-1	11.928	7.60457	4.62573	4.65109	8.03249
Y48G1C.2	WBGene00000812	csk-1	28.9643	33.375	34.1183	37.0673	15.3751
Y59A8A.1	WBGene00000813	csn-1	22.8849	21.2829	20.1453	18.8798	16.1124
B0025.2	WBGene00000814	csn-2	42.4902	45.2888	41.9721	48.2194	34.1985
Y38C1AA.2	WBGene00000815	csn-3	20.7402	20.0124	18.1858	19.1305	17.7244
Y55F3AM.15	WBGene00000816	csn-4	24.2785	23.7359	21.0287	23.8112	14.1051
B0547.1	WBGene00000817	csn-5	31.0987	28.8424	25.8182	22.9968	27.4645
Y67H2A.6	WBGene00000818	csn-6	36.554	30.6091	30.5379	31.4347	26.0277
Y48E1B.13	WBGene00000819	csp-1	0.645395	0.53504	0.968009	0.636257	1.31025
Y73B6BL.7	WBGene00000820	csp-2	1.48097	1.33703	2.08706	2.56401	1.09926
Y47H9C.6	WBGene00000821	csp-3	0.12579	0.175033	0.128374	0.0262337	0
F40E10.3	WBGene00000822	csq-1	159.801	173.964	176.71	140.745	136.028
MTCE.21	WBGene00000829	ctb-1	1509.27	1219.45	978.977	1065.56	1861.54
Y54G11A.6	WBGene00000830	ctl-1	0.662038	0.835483	1.2372	0.440402	1.70206
Y54G11A.5	WBGene00000831	ctl-2	71.956	59.4559	113.57	39.866	53.807
Y23H5A.5	WBGene00000832	ctn-1	54.2855	56.8197	65.5942	76.4067	21.6201
T20G5.2	WBGene00000833	cts-1	734.929	628.029	539.219	620.393	249.959
Y76A2A.2	WBGene00000834	cua-1	23.6866	23.4857	24.385	27.7902	24.0426
ZK652.11	WBGene00000835	cuc-1	140.722	113.992	83.215	66.3347	206.176
D2045.6	WBGene00000836	cul-1	28.8531	28.6062	32.5545	29.8436	18.4418
ZK520.4	WBGene00000837	cul-2	35.7289	34.7077	40.2994	37.9318	32.9889
Y108G3AL.1	WBGene00000838	cul-3	33.5314	30.3069	28.8482	27.6811	27.9935
F45E12.3	WBGene00000839	cul-4	24.6984	25.3453	23.9848	23.6386	13.6378
ZK856.1	WBGene00000840	cul-5	26.9457	25.3309	29.6994	32.0095	23.3551
K08E7.7	WBGene00000841	cul-6	8.29756	11.6739	14.0936	13.8205	10.5537
F25D7.1	WBGene00000843	cup-2	62.0431	50.9173	52.3595	36.9624	79.2887
C02C2.3	WBGene00000845	cup-4	2.87565	5.1764	5.26661	5.5216	10.513
R13A5.1	WBGene00000846	cup-5	18.1343	17.0945	18.0543	18.14	7.83906
C47G2.1	WBGene00000851	cut-1	0.0267902	0.0330142	0.0368046	0	0.132325
M142.2	WBGene00000853	cut-6	0.370412	0.422035	0.745515	0.586503	2.68955
C07H6.8	WBGene00000854	cux-7	38.2012	37.7655	35.7133	37.9191	7.37265
K10B4.6	WBGene00000857	cwn-1	59.8888	47.0922	50.8866	54.5761	32.3392
W01B6.1	WBGene00000858	cwn-2	12.0872	15.2172	16.3753	15.0911	6.39557
C37H5.10	WBGene00000859	cwp-1	0	0.0518583	0	0.073938	0
C37H5.11	WBGene00000860	cwp-2	0.52825	2.5629	0.953298	1.14657	0
C37H5.4	WBGene00000861	cwp-3	0.247103	0.199356	0.441275	0.176705	0
K11D12.1	WBGene00000862	cwp-4	3.35369	5.72975	6.12816	3.66351	0.565049
ZK507.6	WBGene00000863	cya-1	15.5404	10.8698	9.575	10.324	3.61594
F59H6.7	WBGene00000864	cya-2	1.70677	1.98	1.23329	12.1314	0
ZC168.4	WBGene00000865	cyb-1	15.2485	8.6752	6.59544	8.26687	4.45624
Y43E12A.1	WBGene00000866	cyb-2.1	0.389341	0.618466	0.665758	0.529741	1.83498
H31G24.4	WBGene00000867	cyb-2.2	0.605992	0.812894	0.801512	0.551417	1.87362
T06E6.2	WBGene00000868	cyb-3	40.0603	20.0389	11.5164	13.6175	11.8304
C54G4.8	WBGene00000869	cyc-1	323.188	301.819	237.235	225.414	243.618
Y38F1A.5	WBGene00000870	cyd-1	32.1341	22.5177	17.7785	19.6122	2.78625
C37A2.4	WBGene00000871	cye-1	6.9611	5.86533	4.31272	5.66335	4.94645
F11H8.4	WBGene00000872	cyk-1	11.5628	9.45794	12.2535	16.195	5.37612
ZK328.1	WBGene00000874	cyk-3	33.5742	33.2034	34.7948	42.1467	11.6658
K08E3.6	WBGene00000875	cyk-4	17.2352	10.8428	7.12013	8.74887	0.768245
C52E4.6	WBGene00000876	cyl-1	63.9059	63.764	65.545	69.6813	34.4684
Y49A3A.5	WBGene00000877	cyn-1	209.703	200.052	110.571	121.701	237.373
ZK520.5	WBGene00000878	cyn-2	1.78711	1.61851	2.4189	3.42479	0.342847
Y75B12B.5	WBGene00000879	cyn-3	454.451	339.752	275.945	225.2	501.607
F59E10.2	WBGene00000880	cyn-4	30.5067	32.7424	29.618	29.46	10.29
F31C3.1	WBGene00000881	cyn-5	572.687	402.865	431.562	311.21	544.123
F42G9.2	WBGene00000882	cyn-6	35.4875	23.1549	25.9269	13.1807	159.039
Y75B12B.2	WBGene00000883	cyn-7	1247.74	961.335	569.712	556.871	1101.76
D1009.2	WBGene00000884	cyn-8	28.6572	29.4245	23.3813	22.9988	10.6531
T27D1.1	WBGene00000885	cyn-9	2.22904	1.87043	1.7518	1.39323	3.60816
B0252.4	WBGene00000886	cyn-10	27.7923	24.748	14.7367	15.4962	6.99725
T01B7.4	WBGene00000887	cyn-11	43.6171	42.8469	30.353	27.1591	23.648
C34D4.12	WBGene00000888	cyn-12	37.2572	36.4457	24.1134	25.8721	26.048
Y116A8C.34	WBGene00000889	cyn-13	82.4586	83.7214	69.9747	66.3859	41.5742
F39H2.2	WBGene00000890	sig-7	20.455	20.4235	18.1393	23.02	10.2212
Y87G2A.6	WBGene00000891	cyn-15	19.9926	18.1034	13.606	16.3117	12.3249
Y17G7B.9	WBGene00000892	cyn-16	21.3229	18.8203	18.0321	18.6934	16.6769
ZC250.1	WBGene00000893	cyn-17	0.295652	0.509363	0.39203	0.498116	6.5686
M110.5	WBGene00000894	dab-1	59.5413	66.1662	100.145	106.739	96.7668
B0412.1	WBGene00000895	dac-1	2.60737	4.79643	7.03725	1.70204	6.93704
F57B10.10	WBGene00000896	dad-1	255.011	192.138	144.373	105.76	198.93
F29C4.1	WBGene00000897	daf-1	31.5089	27.1352	31.8171	29.2321	13.3411
Y55D5A.5	WBGene00000898	daf-2	24.485	30.0908	44.3155	40.1998	23.2861
F25E2.5	WBGene00000899	daf-3	33.646	35.6915	45.6589	44.9014	7.35639
C05D2.1	WBGene00000900	daf-4	44.0348	37.3791	47.024	41.0633	18.5992
W01G7.1	WBGene00000901	daf-5	79.4534	102.367	153.627	153.771	0.640063
F31F6.5	WBGene00000902	daf-6	0.846722	1.06078	1.21053	0.882187	15.9921
B0412.2	WBGene00000903	daf-7	27.5184	60.83	56.3059	54.0389	19.2275
R05D11.1	WBGene00000904	daf-8	14.0614	13.5573	16.7308	13.3948	11.6379
T13C5.1	WBGene00000905	daf-9	0.937358	1.64332	1.68448	1.70737	9.58578
F23B2.4	WBGene00000906	daf-10	2.78996	4.16003	4.5767	4.63702	1.84848
B0240.3	WBGene00000907	daf-11	2.23814	4.27403	3.76338	3.88223	0.360929
F11A1.3	WBGene00000908	daf-12	38.1294	39.3733	43.6843	50.8583	6.27826
F01G10.8	WBGene00000910	daf-14	32.9588	35.1637	46.7142	53.7443	16.1295
C10C5.6	WBGene00000911	daf-15	31.1371	34.4468	40.0689	41.4089	16.558
R13H8.1	WBGene00000912	daf-16	138.82	155.36	207.563	251.15	14.6663
T07A9.6	WBGene00000913	daf-18	17.6091	16.8334	16.2282	18.3084	3.88185
F33H1.1	WBGene00000914	daf-19	28.3267	26.1025	32.2371	32.1475	3.14244
C47E8.5	WBGene00000915	daf-21	1212.08	1197.24	1101.49	1109.58	620.465
Y48G1A.3	WBGene00000917	daf-25	26.6122	18.8325	17.1279	14.3192	10.2907
Y116F11B.1	WBGene00000920	daf-28	59.1615	94.4808	84.0524	55.603	2.96192
M03A1.7	WBGene00000928	dao-2	8.16546	6.05361	6.68247	5.15355	1246.73
K07E3.3	WBGene00000929	dao-3	32.4406	21.6355	20.8231	16.4141	54.0917
ZC373.6	WBGene00000930	dao-4	0.0684947	0.105221	0.0202697	0	0.264474
C25A1.10	WBGene00000931	dao-5	165.913	217.141	153.411	200.851	7.8429
T05G5.12	WBGene00000932	dao-6	4.91211	6.83106	15.2514	5.49546	14.6354
C14A4.2	WBGene00000933	dap-3	79.6229	86.0483	52.9105	78.2554	45.2963
T23G5.5	WBGene00000934	dat-1	3.90295	6.60206	7.22866	5.07243	1.52871
F56D1.7	WBGene00000935	daz-1	1.48354	2.23361	1.65573	2.32186	0.817105
T25F10.2	WBGene00000936	dbl-1	21.9529	24.0757	24.5348	26.8396	7.85109
C55B7.8	WBGene00000937	dbr-1	19.838	19.4656	15.2815	17.7191	11.6538
C26C6.5	WBGene00000938	dcp-66	56.4361	52.7276	62.1876	69.2873	34.9553
K12H4.8	WBGene00000939	dcr-1	17.8719	16.7434	15.2679	17.1862	2.67811
Y113G7A.9	WBGene00000940	dcs-1	48.8949	43.7884	36.628	38.4306	36.152
Y39A3CR.4	WBGene00000941	ddp-1	214.222	207.359	121.106	112.123	263.971
ZC477.9	WBGene00000942	deb-1	184.802	228.5	289.831	290.392	17.8016
C47C12.6	WBGene00000950	deg-1	2.39717	3.81643	4.35207	2.92784	0.859635
K03B8.9	WBGene00000951	deg-3	8.12314	10.8053	12.3581	11.7153	7.99198
E02H4.1	WBGene00000952	del-1	3.10284	3.57998	3.99143	4.43554	1.81883
F58G6.6	WBGene00000953	del-2	2.65315	3.38175	3.68836	4.23427	2.45342
T26H10.1	WBGene00000955	des-2	9.35915	12.2786	13.6586	11.8103	4.80944
C09E10.2	WBGene00000958	dgk-1	28.8683	37.5962	42.55	40.3646	11.7323
F46H6.2	WBGene00000959	dgk-2	54.1451	55.8377	63.6606	59.5301	45.7117
F54G8.2	WBGene00000960	dgk-3	2.15869	3.77851	3.94132	4.29046	0.0745979
T21B6.1	WBGene00000961	dgn-1	41.868	45.3673	47.4584	43.1301	5.51932
T21E12.4	WBGene00000962	dhc-1	52.3193	56.8199	54.634	68.8326	18.1379
R06C7.3	WBGene00000963	dhp-1	25.253	27.6816	31.041	47.0268	49.5544
C47E12.8	WBGene00000964	dhp-2	40.1009	36.5034	44.3649	38.0992	19.8352
C01G8.3	WBGene00000965	dhs-1	23.8413	22.5219	22.0095	22.0273	20.9756
F55A12.4	WBGene00000966	dhs-2	11.4002	8.1435	11.4502	8.12846	9.23538
T02E1.5	WBGene00000967	dhs-3	107.744	57.4348	48.3797	40.4313	97.3292
T05F1.10	WBGene00000968	dhs-4	23.832	14.7751	10.9977	8.07531	11.9487
F56D1.5	WBGene00000969	dhs-5	22.541	21.8187	16.8944	16.2343	36.6274
C17G10.8	WBGene00000970	dhs-6	34.5169	24.6305	29.4588	28.7108	56.6477
E04F6.7	WBGene00000971	dhs-7	2.0387	1.92487	1.59891	1.13317	1.60434
K10H10.3	WBGene00000972	dhs-8	1.13464	2.28693	1.64982	1.34369	3.55141
Y32H12A.3	WBGene00000973	dhs-9	49.3411	27.7962	41.8477	25.2881	26.6717
Y39A1A.11	WBGene00000974	dhs-11	0.878079	1.21072	0.880783	1.25437	1.6554
K08F4.9	WBGene00000975	dhs-12	34.9045	35.6257	28.452	25.7913	65.2205
F36H9.3	WBGene00000976	dhs-13	53.2348	50.9065	47.8648	44.8903	29.9101
R05D8.8	WBGene00000977	dhs-14	6.29706	6.79585	11.218	5.58234	4.95147
R05D8.10	WBGene00000978	dhs-15	4.26387	3.02549	5.82875	1.52724	1.78575
C10F3.2	WBGene00000979	dhs-16	0.881262	1.88475	1.84613	1.61351	5.57195
F29G9.6	WBGene00000980	dhs-17	19.7388	28.6417	39.8968	41.0212	9.99586
C45B11.3	WBGene00000981	dhs-18	46.1204	39.7338	53.1064	34.4308	51.2563
T11F9.11	WBGene00000982	dhs-19	37.4791	29.4149	39.7064	28.6618	45.0878
F35B12.2	WBGene00000983	dhs-20	18.1021	13.0626	14.1738	10.9228	18.8308
R11D1.11	WBGene00000984	dhs-21	29.2213	21.477	25.8426	18.7249	49.3602
C15H11.4	WBGene00000985	dhs-22	70.0956	65.955	61.9703	61.3157	70.1113
R08H2.1	WBGene00000986	dhs-23	3.31424	6.02921	3.96487	3.11959	0.185524
Y60A3A.10	WBGene00000987	dhs-24	28.5657	29.6213	21.9032	29.5351	9.91762
F09E10.3	WBGene00000988	dhs-25	55.6031	40.4504	29.8182	29.4064	51.6003
ZK816.5	WBGene00000989	dhs-26	0.700977	0.881631	1.02686	0.837761	0
C04F6.5	WBGene00000990	dhs-27	34.7666	24.4749	14.1935	11.8753	24.9999
M03A8.1	WBGene00000991	dhs-28	170.354	146.435	154.384	108.406	210.297
F27D9.6	WBGene00000992	dhs-29	10.6498	8.14932	8.1394	6.15669	28.9719
T25G12.7	WBGene00000993	dhs-30	23.1343	16.9654	18.9911	13.1358	19.2522
F08B4.1	WBGene00000994	dic-1	10.1701	10.1018	8.9624	9.74946	9.21441
C18D1.1	WBGene00000995	die-1	17.0413	19.1594	23.154	25.2956	9.70342
F49E8.5	WBGene00000996	dif-1	73.6327	41.429	47.7245	37.0381	101.354
K07E12.1	WBGene00000998	dig-1	13.5815	15.8953	20.1626	16.2239	2.62864
C18A11.7	WBGene00001000	dim-1	340.453	417.32	472.862	389.601	45.0696
C04G2.6	WBGene00001001	dis-3	41.4635	47.7453	35.8522	48.4273	23.6471
R01H10.1	WBGene00001002	div-1	12.9766	8.40902	5.83109	7.32904	8.5783
T26A5.9	WBGene00001005	dlc-1	434.901	308.088	254.011	237.132	266.164
C25F6.2	WBGene00001006	dlg-1	93.8921	88.5532	94.7385	111.935	53.2111
C39E9.14	WBGene00001007	dli-1	73.7022	77.9528	68.3112	70.5248	31.8905
F33E2.2	WBGene00001008	dlk-1	94.6229	98.4467	137.07	142.737	42.4833
F43G6.1	WBGene00001016	dna-2	5.00973	3.44196	2.1939	2.91758	2.53014
ZK593.5	WBGene00001017	dnc-1	33.118	35.7548	39.0747	39.3115	20.388
C28H8.12	WBGene00001018	dnc-2	43.5044	47.0727	38.5227	40.9849	45.2757
B0035.14	WBGene00001019	dnj-1	43.6821	41.8704	43.6149	42.8327	34.837
B0035.2	WBGene00001020	dnj-2	22.57	19.2217	12.5303	10.9136	7.27565
C01G10.12	WBGene00001021	dnj-3	10.2341	9.06533	6.22227	7.7899	10.2496
C01G8.4	WBGene00001022	dnj-4	11.7726	11.1571	9.9726	11.6212	2.78241
C04A2.7	WBGene00001023	dnj-5	56.5596	57.2531	64.8772	71.8037	14.6622
C55B6.2	WBGene00001025	dnj-7	48.3369	40.5958	50.7309	33.8561	47.3989
C56C10.13	WBGene00001026	dnj-8	32.2782	33.8102	37.7758	38.505	11.6757
F11G11.7	WBGene00001027	dnj-9	21.9144	25.3557	15.7756	17.7814	11.9377
F22B7.5	WBGene00001028	dnj-10	53.3791	62.0062	44.0291	53.8699	28.2944
F38A5.13	WBGene00001029	dnj-11	73.2948	76.4676	50.0499	53.6556	35.0856
F39B2.10	WBGene00001030	dnj-12	125.722	129.739	113.602	105.758	56.1725
F54D5.8	WBGene00001031	dnj-13	74.9519	65.8583	60.1437	34.2588	51.2662
K02G10.8	WBGene00001032	dnj-14	54.8869	61.7495	62.1557	49.2613	48.0726
K08D10.2	WBGene00001033	dnj-15	26.9538	26.3019	22.172	21.1318	12.9362
R74.4	WBGene00001034	dnj-16	32.5638	38.6611	44.5652	39.214	47.0103
T03F6.2	WBGene00001035	dnj-17	19.9861	20.1413	14.0847	14.2017	6.47984
T04A8.9	WBGene00001036	dnj-18	14.188	12.9965	8.9713	12.4945	7.55222
T05C3.5	WBGene00001037	dnj-19	191.268	197.438	160.855	142.503	68.9938
T15H9.7	WBGene00001038	dnj-20	216.179	194.664	230.91	208.041	141.73
T19B4.4	WBGene00001039	dnj-21	53.9803	50.5792	37.8299	38.5627	39.3824
T23B12.7	WBGene00001040	dnj-22	13.7237	14.0818	11.7685	10.325	14.7363
T24H10.3	WBGene00001041	dnj-23	45.1569	42.0605	35.6326	34.8202	39.5943
W03A5.7	WBGene00001042	dnj-24	38.0858	28.4396	28.5424	27.6747	38.3444
W07A8.3	WBGene00001043	dnj-25	28.8745	29.0242	31.5113	33.0804	13.2928
Y39C12A.8	WBGene00001044	dnj-26	0.693151	0.944739	0.93979	0.842296	1.50303
Y47H9C.5	WBGene00001045	dnj-27	14.9143	16.5047	19.0399	10.9348	19.1324
Y54E10BL.4	WBGene00001046	dnj-28	2.52971	2.64242	2.61311	5.34878	1.74029
Y63D3A.6	WBGene00001047	dnj-29	68.3063	63.0082	63.5487	54.0214	91.886
Y71F9B.16	WBGene00001048	dnj-30	34.0445	29.8496	25.9484	23.4453	24.2424
F33H2.1	WBGene00001049	dog-1	8.23434	6.70267	4.4162	6.11441	0.665095
F54C1.2	WBGene00001050	dom-3	8.98289	8.23996	7.87375	7.86102	5.74183
C09G4.3	WBGene00001051	cks-1	69.0228	43.4385	28.6701	26.6369	29.5809
F15A8.5	WBGene00001052	dop-1	31.3828	38.9189	48.2985	49.2774	7.93863
K09G1.4	WBGene00001053	dop-2	6.77573	9.39324	10.6493	10.3632	3.34652
T23F1.7	WBGene00001054	dpf-1	10.5534	10.3705	13.1904	10.1181	8.91415
C27C12.7	WBGene00001055	dpf-2	9.02064	9.95568	12.5376	10.0432	3.38876
K02F2.1	WBGene00001056	dpf-3	47.4082	44.199	39.4998	41.5241	32.386
F01F1.5	WBGene00001057	dpf-4	36.9793	33.4918	26.1481	34.6379	24.199
R11E3.8	WBGene00001058	dpf-5	48.942	48.8127	60.0509	62.4542	26.2096
F44B9.1	WBGene00001059	dpf-6	5.04474	2.96373	5.56661	5.89599	4.77913
R11E3.7	WBGene00001060	dpf-7	22.979	24.5303	22.7289	24.6788	15.8305
T23G7.1	WBGene00001061	dpl-1	16.4284	14.1121	11.4282	13.0342	3.92534
R10D12.2	WBGene00001062	dpr-1	0.0889145	0.0886328	0	0.0539962	0
M01E10.2	WBGene00001063	dpy-1	0.271392	0.439902	0.646662	0.650072	0.397014
T14B4.6	WBGene00001064	dpy-2	1.62736	1.33168	1.67273	1.13891	108.435
EGAP7.1	WBGene00001065	dpy-3	0.725089	0.524161	0.528566	0.425251	53.2499
Y41E3.2	WBGene00001066	dpy-4	0.0851067	0.176269	0.368796	0.0868555	133.428
F27C1.8	WBGene00001067	dpy-5	0.185651	0.248092	0.125778	0.136775	1224.28
F16F9.2	WBGene00001068	dpy-6	17.0602	9.93594	6.71252	5.92046	0.38206
F46C8.6	WBGene00001069	dpy-7	1.24846	0.576015	0.671065	0.81416	130.633
C31H2.2	WBGene00001070	dpy-8	0.590382	1.00742	1.02589	1.30893	62.5154
T21D12.2	WBGene00001071	dpy-9	0.528634	0.276737	0.675377	0.437527	150.363
T14B4.7	WBGene00001072	dpy-10	2.81387	1.74959	1.55242	1.28177	97.7838
F46E10.9	WBGene00001073	dpy-11	101.198	66.6603	63.4661	56.937	159.77
F30B5.1	WBGene00001074	dpy-13	0.41187	0.253264	0.628415	0.191696	109.474
H27M09.4	WBGene00001075	dpy-14	17.4912	8.91445	14.4185	9.77114	0.388495
F54D8.1	WBGene00001076	dpy-17	14.8039	9.0963	12.3235	9.79241	1.06066
Y47D3B.10	WBGene00001077	dpy-18	30.7221	28.0259	28.0518	24.2208	83.0637
F22B7.10	WBGene00001078	dpy-19	10.1931	8.28741	9.12914	8.02302	6.79431
T22B3.1	WBGene00001079	dpy-20	0.89012	0.61144	0.815163	1.12471	20.995
Y59A8B.1	WBGene00001080	dpy-21	46.3475	50.3032	65.5287	60.6675	4.59671
F47A4.2	WBGene00001081	dpy-22	22.768	26.1313	32.0391	29.2092	1.70235
R160.1	WBGene00001082	dpy-23	46.1875	49.6308	46.0128	47.9805	24.8799
C25G4.5	WBGene00001085	dpy-26	26.7888	25.4566	24.8518	24.7588	13.7268
R13G10.1	WBGene00001086	dpy-27	32.3253	31.6177	36.4264	33.1544	18.2178
Y39A1B.3	WBGene00001087	dpy-28	15.7857	16.6139	23.541	27.1074	10.1053
ZK863.6	WBGene00001088	dpy-30	160.391	142.069	113.332	104.166	97.6764
K04A8.6	WBGene00001089	dre-1	47.5207	42.1332	46.8016	54.4799	65.7178
F15B10.2	WBGene00001090	drh-1	10.9786	11.5632	10.1734	13.3473	9.68949
C01B10.1	WBGene00001091	drh-2	86.1667	102.744	143.124	167.683	22.2288
F53A2.5	WBGene00001092	dro-1	35.3502	38.7566	28.4355	34.027	23.7561
T12E12.4	WBGene00001093	drp-1	44.6673	47.2797	43.4385	50.7658	19.2378
B0464.1	WBGene00001094	dars-1	153.382	176.655	130.263	159.772	128.912
F10C2.6	WBGene00001095	dars-2	14.9158	14.1597	9.53822	12.4966	9.44398
C18B12.3	WBGene00001096	dsc-1	3.28544	3.31445	3.50474	4.03687	1.07633
K02D7.4	WBGene00001099	dsc-4	57.3778	46.4357	42.6637	40.595	22.286
C34F11.9	WBGene00001101	dsh-1	51.741	46.9621	60.6188	62.2647	17.0276
C27A2.6	WBGene00001102	dsh-2	9.31265	7.21454	6.35148	8.2573	5.52553
W09G12.4	WBGene00001103	dsl-1	0.050487	0.149206	0.350256	0.0684575	0
W09G12.1	WBGene00001104	dsl-2	0.297561	0.216863	0.134388	0.116313	0.197301
Y41D4B.10	WBGene00001105	dsl-3	1.28023	0.772289	0.852575	3.74895	0
F16B12.2	WBGene00001106	dsl-4	0.270415	0.227014	0.227923	0.148395	0
F58B3.8	WBGene00001107	dsl-5	0.759139	0.380098	0.419303	0.162984	0.222306
H02I12.4	WBGene00001108	dsl-6	0.521756	0.377127	0.248326	0.309141	0
F15B9.9	WBGene00001109	dsl-7	1.831	2.09157	3.2095	1.60961	1.51199
F38B7.5	WBGene00001110	duo-1	3.85929	3.30146	2.14613	10.9803	2.11632
F29C4.5	WBGene00001111	duo-2	0.141171	0.290352	0.267275	0.249712	0.0980468
Y106G6H.12	WBGene00001112	duo-3	11.7063	11.571	11.4568	12.3217	12.6493
F25H8.5	WBGene00001113	dur-1	128.568	131.629	137.711	137.581	25.5737
F47G6.1	WBGene00001115	dyb-1	15.0577	16.6088	16.4288	19.9082	5.55736
C33G3.1	WBGene00001116	dyc-1	27.0416	29.3793	34.2188	35.2169	2.28647
F54C1.5	WBGene00001117	dyf-1	5.04905	7.59599	8.58009	8.15002	2.5592
ZK520.3	WBGene00001118	dyf-2	8.84836	12.1148	16.2621	16.0831	2.51829
C04C3.5	WBGene00001119	dyf-3	5.32851	10.8768	10.979	9.36305	1.70144
M04C9.5	WBGene00001121	dyf-5	4.41511	5.88395	6.64601	5.80363	1.63712
F46F6.4	WBGene00001122	dyf-6	10.3627	13.4591	14.4893	14.3847	2.88481
C43C3.3	WBGene00001123	dyf-7	2.63179	1.35117	1.44638	1.12783	1.2502
C02H7.1	WBGene00001127	dyf-11	4.67571	6.16181	6.4384	6.09095	0.218996
C27H5.7	WBGene00001129	dyf-13	4.31418	6.93422	6.94722	7.21606	0.829722
C02C6.1	WBGene00001130	dyn-1	61.5742	76.2317	88.4035	81.162	13.7292
F15D3.1	WBGene00001131	dys-1	63.9129	61.7782	72.4913	72.9697	10.5062
T11B7.4	WBGene00001132	alp-1	42.1778	54.1686	49.3905	50.9863	72.703
Y48B6A.4	WBGene00001133	eat-2	0.9582	3.75522	3.36957	3.289	0.468159
D2013.5	WBGene00001134	eat-3	40.3021	44.252	43.6507	41.9655	8.72273
ZK512.6	WBGene00001135	eat-4	14.5151	17.6069	21.0384	21.841	8.06281
F13G3.8	WBGene00001136	eat-5	4.1917	5.4946	4.27958	4.97301	1.34028
B0365.3	WBGene00001137	eat-6	735.112	894.65	769.493	878.034	45.2306
C16C2.2	WBGene00001145	eat-16	41.9871	46.9287	55.597	60.5314	9.10324
Y105E8A.7	WBGene00001147	eat-18	38.4293	48.0994	53.7273	51.5567	12.2031
H30A04.1	WBGene00001148	eat-20	9.54005	8.08337	9.49063	7.09704	0.870446
K02A4.1	WBGene00001149	bcat-1	199.708	272.806	325.529	360.29	97.6316
C29F3.1	WBGene00001150	ech-1	0.135465	0.367691	0.749744	0.150644	0.980534
F38H4.8	WBGene00001151	ech-2	30.8813	30.7345	22.3583	20.4853	25.2202
F43H9.1	WBGene00001152	ech-3	18.2098	15.8343	19.4242	14.5865	19.827
R06F6.9	WBGene00001153	ech-4	32.7021	20.8317	25.1324	19.3005	60.1406
F56B3.5	WBGene00001154	ech-5	44.5313	37.7457	24.9445	22.6005	38.2378
T05G5.6	WBGene00001155	ech-6	117.246	65.9044	68.0678	59.1353	156.993
Y105E8A.4	WBGene00001156	ech-7	46.7644	41.1921	53.7486	11.2653	24.6109
F01G10.2	WBGene00001157	ech-8	30.1348	18.3238	31.904	23.3764	19.5844
F01G10.3	WBGene00001158	ech-9	1.15643	5.67364	21.4312	2.63131	1.36055
C26D10.5	WBGene00001159	eff-1	17.1569	17.8065	21.5027	19.2578	34.956
F42A10.4	WBGene00001160	efk-1	29.7565	31.3524	40.3815	38.7141	49.2236
Y102A5C.18	WBGene00001161	efl-1	13.8883	12.3348	9.79337	12.4084	12.2572
Y48C3A.17	WBGene00001162	efl-2	30.511	30.3589	30.9567	37.9995	10.6792
C43F9.8	WBGene00001163	efn-2	62.4913	48.2704	52.6856	47.5026	53.4528
F15A2.5	WBGene00001164	efn-3	0.172043	0.461695	0.399523	0.368478	0
F56A11.3	WBGene00001165	efn-4	8.984	9.26783	11.4271	9.49089	5.91379
ZK328.2	WBGene00001166	eftu-2	68.5381	73.4656	45.3283	67.7974	29.9894
F25H5.4	WBGene00001167	eef-2	3108.14	3592.06	3864.69	4119.39	1322.06
F31E3.5	WBGene00001168	eef-1A.1	8934.53	9718.14	9249.01	9759.48	1277.38
R03G5.1	WBGene00001169	eef-1A.2	3094.04	3398.89	1920.77	2470.06	718.99
F23B12.9	WBGene00001170	egl-1	3.33461	1.96724	2.0004	2.87133	0.458474
F16B3.1	WBGene00001171	egl-2	18.5348	19.2399	25.4026	26.0915	6.54241
C51E3.7	WBGene00001172	egl-3	263.814	327.601	480.509	345.201	24.9874
F55A8.2	WBGene00001173	egl-4	141.607	144.523	186.951	181.006	14.4453
C08C3.1	WBGene00001174	egl-5	47.7608	37.6459	57.5763	57.3702	19.1095
C46F4.1	WBGene00001175	egl-6	3.76946	3.34268	5.26577	5.59476	2.11995
B0348.4	WBGene00001177	egl-8	88.1088	85.4477	110.209	100.992	11.3468
F22E12.4	WBGene00001178	egl-9	30.8936	28.7883	35.4615	34.5092	7.38324
F28C1.2	WBGene00001179	egl-10	45.1006	50.4814	58.4638	57.7441	20.9037
T22B7.1	WBGene00001182	egl-13	33.7546	30.6781	29.6553	28.938	2.80263
F58A3.2	WBGene00001184	egl-15	16.9983	19.7762	20.1284	24.9105	16.4976
F38G1.2	WBGene00001185	egl-17	1.744	2.89439	2.037	2.40555	1.59461
F55A8.1	WBGene00001186	egl-18	31.8442	26.5132	30.3116	27.7144	13.1641
C48A7.1	WBGene00001187	egl-19	28.1222	35.106	44.0546	39.5323	14.5629
W08D2.1	WBGene00001188	egl-20	114.129	78.0617	118.969	103.541	42.9186
F01D4.4	WBGene00001189	egl-21	331.716	400.23	568.505	389.394	75.1921
Y37A1B.11	WBGene00001190	egl-23	14.274	15.1626	20.6709	17.3909	3.62193
C23H3.1	WBGene00001193	egl-26	19.5697	14.6227	20.8329	21.6297	7.58535
C04A2.3	WBGene00001194	egl-27	72.0359	65.3978	85.3978	116.287	25.6169
M01D7.7	WBGene00001196	egl-30	232.425	234.177	268.304	222.147	39.8662
R07A4.1	WBGene00001202	egl-36	3.9993	5.73413	6.18999	5.76591	0.300277
C04G2.7	WBGene00001204	egl-38	17.1337	13.7803	20.7774	22.7358	9.02473
R53.3	WBGene00001207	egl-43	27.635	30.8981	43.3335	48.118	6.50038
F28B12.2	WBGene00001208	egl-44	45.8323	45.1538	56.2984	61.6165	24.8375
C27D11.1	WBGene00001209	egl-45	121.529	138.745	89.5141	104.141	34.1984
K11G9.4	WBGene00001210	egl-46	18.1209	12.6057	14.5696	14.8996	4.59612
C50H2.2	WBGene00001211	egl-47	5.52212	5.93978	8.11522	7.43185	1.20212
F26A3.3	WBGene00001214	ego-1	1.17854	1.89857	1.50581	1.79475	4.62294
Y53H1C.2	WBGene00001215	ego-2	18.9002	19.295	23.2326	23.2746	10.1515
ZK616.10	WBGene00001223	ehn-3	0.227233	0.119112	0.283786	0.49022	0
ZK1248.3	WBGene00001224	ehs-1	24.3128	28.1068	31.7924	27.4269	3.28129
Y54E2A.11	WBGene00001225	eif-3.B	151.242	166.856	125.705	154.199	66.1436
T23D8.4	WBGene00001226	eif-3.C	155.751	172.654	110.513	128.462	134.305
R08D7.3	WBGene00001227	eif-3.D	189.834	205.213	134.064	143.35	89.3976
B0511.10	WBGene00001228	eif-3.E	147.321	154.07	110.114	120.723	83.6703
D2013.7	WBGene00001229	eif-3.F	209.695	230.367	173.122	199.964	151.694
F22B5.2	WBGene00001230	eif-3.G	154.008	175.639	119.217	134.187	65.8397
C41D11.2	WBGene00001231	eif-3.H	128.48	137.117	86.6779	102.407	63.0346
Y74C10AR.1	WBGene00001232	eif-3.I	170.972	178.488	128.859	133.633	94.8427
T16G1.11	WBGene00001233	eif-3.K	164.855	148.82	99.1872	99.6983	120.157
C47B2.5	WBGene00001234	eif-6	167.872	207.098	128.911	130.516	63.8876
Y41C4A.10	WBGene00001235	elb-1	56.5272	47.7592	39.9443	33.7846	37.746
Y82E9BR.15	WBGene00001236	elc-1	104.371	97.4567	98.899	80.7049	67.5252
W03H1.2	WBGene00001237	elc-2	0.658361	0.450097	1.08113	1.34927	0.481477
F56H11.4	WBGene00001239	elo-1	737.449	462.848	516.141	402.761	217.742
F11E6.5	WBGene00001240	elo-2	322.831	240.782	248.252	171.669	77.495
D2024.3	WBGene00001241	elo-3	163.607	125.896	117.761	111.376	68.9886
C40H1.4	WBGene00001242	elo-4	1.61454	1.25749	1.31896	0.967133	10.5121
F41H10.7	WBGene00001243	elo-5	182.64	121.545	117.303	60.6424	125.814
F41H10.8	WBGene00001244	elo-6	298.757	173.587	204.838	78.8425	263.501
F56H11.3	WBGene00001245	elo-7	0.221552	0	0.0729011	0	0.505962
Y47D3A.30	WBGene00001246	elo-8	0.362418	1.00472	0.746048	1.42654	0
Y53F4B.2	WBGene00001247	elo-9	17.4979	17.4583	14.1928	12.0245	6.89611
F38A6.2	WBGene00001248	elp-1	8.98199	10.9065	12.0359	13.4367	6.4416
W09C2.1	WBGene00001249	elt-1	24.4034	17.2693	16.7406	21.0806	13.6798
C33D3.1	WBGene00001250	elt-2	35.5074	31.9471	29.5285	35.9573	2.50639
K02B9.4	WBGene00001251	elt-3	89.7479	90.0241	107.686	92.4513	36.3736
C39B10.6	WBGene00001252	elt-4	2.2556	3.96913	4.82662	2.3985	2.43154
F52C12.5	WBGene00001253	elt-6	18.7328	17.9661	21.137	19.175	6.24491
Y80D3A.2	WBGene00001258	emb-4	43.5955	39.2856	29.2569	36.9207	18.2662
T04A8.14	WBGene00001259	emb-5	43.9008	43.0592	39.1531	40.3874	15.1041
K10D2.6	WBGene00001262	emb-8	52.7714	51.4248	56.388	66.195	34.2471
K04H4.1	WBGene00001263	emb-9	184.11	200.696	200.261	196.729	30.0479
F10B5.6	WBGene00001281	emb-27	16.8362	14.9499	12.4452	13.8685	2.9695
F54C8.3	WBGene00001284	emb-30	21.3334	19.4901	20.617	21.1892	13.4146
F32D8.6	WBGene00001303	emo-1	527.4	357.454	532.224	200.424	587.727
M01D7.6	WBGene00001309	emr-1	86.4734	87.8395	51.4215	48.1498	24.225
F58E10.2	WBGene00001310	end-1	0.0605883	0.0634957	0.040977	0.0283219	0
F58E10.5	WBGene00001311	end-3	0.043074	0.278151	0.223369	0.12452	0
ZK809.4	WBGene00001320	ent-1	50.9561	47.6082	35.013	35.8016	19.3225
R11E3.6	WBGene00001324	eor-1	34.5047	32.4981	31.6641	41.7359	7.29267
C44H4.7	WBGene00001325	eor-2	18.3525	19.0942	26.1519	27.7484	3.40253
K08C7.3	WBGene00001328	epi-1	54.4292	63.6223	58.2791	54.4962	21.0661
T04C10.2	WBGene00001329	epn-1	83.329	100.491	117.213	121.529	8.5174
Y57G11C.24	WBGene00001330	eps-8	203.382	183.977	187.91	181.44	35.3647
F09B9.3	WBGene00001331	erd-2	53.6363	43.7601	42.2286	34.573	47.3326
T07A9.5	WBGene00001332	eri-1	13.8393	14.8232	12.5945	13.5847	2.27139
C01G8.5	WBGene00001333	erm-1	233.861	210.77	192.541	210.755	85.5616
Y105E8B.8	WBGene00001334	ero-1	45.0448	42.8357	43.4386	40.3752	28.3423
F35A5.8	WBGene00001335	erp-1	21.1523	24.2668	21.6412	18.5656	11.7843
Y41E3.4	WBGene00001336	qars-1	99.4213	106.154	78.518	94.9341	61.3641
ZC434.5	WBGene00001337	ears-1	87.2052	95.1882	67.272	90.4185	43.7717
T07A9.2	WBGene00001338	ears-2	36.8069	37.5479	34.6516	32.0278	15.4737
T01D1.2	WBGene00001340	etr-1	58.5964	56.2786	60.9562	60.5961	51.9286
F29G9.4	WBGene00001345	fos-1	38.0798	42.6883	65.1568	56.089	6.07532
H38K22.1	WBGene00001352	evl-14	20.3623	19.6262	19.9379	18.4118	2.37982
F22B5.1	WBGene00001358	evl-20	27.5186	28.9131	20.2035	26.4762	21.3536
Y105E8A.22	WBGene00001365	exc-4	31.4837	33.529	35.427	30.6669	15.2073
C33D9.1	WBGene00001366	exc-5	29.0774	33.5442	41.6086	40.6074	14.4321
F35H8.5	WBGene00001368	exc-7	30.4539	33.4517	39.6248	42.7414	3.69618
F26H11.5	WBGene00001371	exl-1	11.2169	10.6029	11.0762	8.37726	16.9316
R09B3.1	WBGene00001372	exo-3	14.0155	15.0239	6.9542	24.0833	6.29006
H35N03.1	WBGene00001373	exp-1	8.52592	7.75625	8.25724	9.66671	4.94725
F12F3.1	WBGene00001374	exp-2	27.5101	34.8815	34.3877	38.5401	11.1985
C49A1.4	WBGene00001377	eya-1	4.56004	6.07867	6.03064	5.69443	0.875374
F02A9.2	WBGene00001385	far-1	5279.83	3852.64	3783.65	2861.24	1865.05
F02A9.3	WBGene00001386	far-2	388.544	228.935	197.133	111.7	446.833
F15B9.1	WBGene00001387	far-3	12.3742	29.3035	69.7697	24.9226	264.878
F15B9.2	WBGene00001388	far-4	0.247481	0.833022	2.05407	0.236325	0.31811
F15B9.3	WBGene00001389	far-5	16.9672	11.2838	10.2008	6.64472	64.1865
W02A2.2	WBGene00001390	far-6	24.6123	25.0704	36.29	19.5698	44.6896
K01A2.2	WBGene00001391	far-7	46.8439	46.4614	88.0212	62.09	56.9272
K02F3.3	WBGene00001392	far-8	82.3463	31.0596	53.8846	21.2595	71.2693
Y67H2A.8	WBGene00001393	fat-1	374.381	336.142	239.261	258.587	258
W02A2.1	WBGene00001394	fat-2	550.948	621.952	631.767	554.01	567.852
W08D2.4	WBGene00001395	fat-3	334.697	318.269	307.13	303.064	120.32
T13F2.1	WBGene00001396	fat-4	277.702	257.634	281.573	252.225	187.072
W06D12.3	WBGene00001397	fat-5	1.83428	2.68801	3.80641	1.26085	1.68192
VZK822L.1	WBGene00001398	fat-6	263.724	197.177	175.084	212.165	258.446
F10D2.9	WBGene00001399	fat-7	0.332766	0.373416	0.22911	0.435658	1.59271
F56E3.4	WBGene00001400	fax-1	4.27098	6.33999	6.73989	7.71865	1.51076
H12I13.4	WBGene00001401	fbf-1	0.510676	1.1982	0.748869	2.10659	1.69608
F21H12.5	WBGene00001402	fbf-2	2.72282	2.7851	1.97708	5.73147	2.07418
F56H11.1	WBGene00001403	fbl-1	43.5373	43.3982	48.9417	51.6296	21.2024
K07A3.1	WBGene00001404	fbp-1	151.697	92.1686	88.9085	75.8514	120.054
C04F12.10	WBGene00001405	fce-1	58.6638	52.8432	50.477	47.9803	62.3638
F48F5.5	WBGene00001406	fce-2	15.0391	15.3136	13.0375	11.7716	13.2475
Y54F10AM.2	WBGene00001410	feh-1	22.1553	33.2341	36.2029	37.2342	0.340022
F35D6.1	WBGene00001411	fem-1	24.1956	25.1877	26.2771	27.2328	28.027
T19C3.8	WBGene00001412	fem-2	20.6638	22.9879	21.8912	18.2918	18.3904
C01F6.4	WBGene00001413	fem-3	3.57274	3.59349	2.73555	2.95349	3.48127
F43G9.6	WBGene00001414	fer-1	0.152123	0.276703	0.433105	0.333532	0.0836763
T01C3.7	WBGene00001423	fib-1	1198.69	1309.5	717.826	955.901	298.693
F41G3.4	WBGene00001424	fis-1	0	0.0263192	0	0	0
F13B9.8	WBGene00001425	fis-2	38.8161	41.6774	37.5192	31.373	54.4531
F36H1.1	WBGene00001426	fkb-1	333.608	281.757	288.418	200.965	263.002
Y18D10A.19	WBGene00001427	fkb-2	837.602	678.84	378.947	385.884	587.719
C05C8.3	WBGene00001428	fkb-3	37.94	24.5496	25.0293	21.4521	173.649
ZC455.10	WBGene00001429	fkb-4	16.7001	14.0212	14.2381	8.12573	33.6117
C50F2.6	WBGene00001430	fkb-5	36.2761	18.4444	14.3126	9.45987	145.423
F31D4.3	WBGene00001431	fkb-6	87.6224	70.844	61.9919	45.8792	67.5693
B0511.1	WBGene00001432	fkb-7	3.18408	3.32394	2.99429	3.23033	10.7295
Y18D10A.25	WBGene00001433	fkb-8	18.6307	17.6333	12.8598	41.3092	21.1374
T14G12.4	WBGene00001434	fkh-2	1.36428	2.24379	2.46757	1.65727	0.156284
C29F7.4	WBGene00001435	fkh-3	0.0912179	0.0731353	0.0238585	0.0113603	0
C29F7.5	WBGene00001436	fkh-4	0.0765329	0.0639691	0.043004	0.0330627	0
F26A1.2	WBGene00001437	fkh-5	0.217512	0.16492	0.151447	0.0711596	0.137685
B0286.5	WBGene00001438	fkh-6	0.768004	0.839648	0.92017	0.503796	0.846542
F26D12.1	WBGene00001439	fkh-7	29.3663	37.1474	58.6133	73.7103	10.9356
F40H3.4	WBGene00001440	fkh-8	6.5027	8.65869	11.6409	9.13911	5.00186
K03C7.2	WBGene00001441	fkh-9	154.411	182.599	205.05	220.44	4.01765
C25A1.2	WBGene00001442	fkh-10	2.48017	2.84966	2.66479	3.6285	0.746055
B0523.5	WBGene00001443	fli-1	17.3567	17.3466	18.3458	19.5822	17.3134
F23B2.5	WBGene00001444	flp-1	155.26	294.473	253.388	175.79	59.8605
W07E11.3	WBGene00001445	flp-2	43.4899	55.6912	72.6105	41.0535	7.31276
W07E11.2	WBGene00001446	flp-3	42.4385	70.7118	94.4384	37.7588	22.3549
C18D1.3	WBGene00001447	flp-4	105.627	91.6044	152.574	63.3766	17.2706
C03G5.7	WBGene00001448	flp-5	222.743	219.418	272.027	177.032	29.5515
F07D3.2	WBGene00001449	flp-6	64.0643	99.2556	104.194	76.1884	29.8331
F49E10.3	WBGene00001450	flp-7	83.1029	72.5971	103.403	51.3795	33.6406
F31F6.4	WBGene00001451	flp-8	31.1106	46.1023	43.632	29.4078	21.9309
C36H8.3	WBGene00001452	flp-9	166.64	203.423	252.661	160.468	65.2753
T06C10.4	WBGene00001453	flp-10	26.8147	22.8868	36.9058	35.9533	6.1973
K02G10.4	WBGene00001454	flp-11	96.29	127.835	147.102	91.0739	51.3132
C05E11.8	WBGene00001455	flp-12	109.079	143.152	160.901	111.104	48.2796
F33D4.3	WBGene00001456	flp-13	47.6675	86.2955	93.2934	61.6692	3.54064
Y37D8A.15	WBGene00001457	flp-14	111.802	122.252	163.395	71.0042	33.188
ZK525.1	WBGene00001458	flp-15	476.901	295.572	488.32	233.152	62.8935
F15D4.8	WBGene00001459	flp-16	247.851	189.379	322.188	146.175	21.4752
C52D10.11	WBGene00001460	flp-17	52.9077	83.2555	95.4561	63.3326	36.8491
Y48D7A.2	WBGene00001461	flp-18	98.2553	145.42	176.373	113.403	18.6445
M79.4	WBGene00001462	flp-19	88.434	129.77	130.186	95.2438	18.0301
E01H11.3	WBGene00001463	flp-20	159.086	97.26	222.13	61.5151	41.9997
C26F1.10	WBGene00001464	flp-21	78.2641	103.248	113.577	75.5268	27.0966
F02D10.5	WBGene00001465	flr-1	8.35021	8.29965	7.3907	5.69979	1.94556
F58H1.4	WBGene00001466	flr-2	11.5565	12.9923	14.7127	10.7331	10.9552
F09B12.6	WBGene00001468	flr-4	7.97805	11.7063	8.14217	6.59693	1.15456
ZK783.4	WBGene00001470	flt-1	22.7874	22.3666	25.11	31.6692	7.54068
F15B9.7	WBGene00001475	fmi-1	20.8355	17.696	29.3519	25.974	15.8362
K08C7.2	WBGene00001476	fmo-1	37.5043	20.173	22.1648	26.3491	44.9593
K08C7.5	WBGene00001477	fmo-2	73.9933	236.103	110.441	145.796	1.43698
Y39A1A.19	WBGene00001478	fmo-3	7.85097	7.8281	11.0478	6.33323	16.7393
F53F4.5	WBGene00001479	fmo-4	17.1134	23.7713	44.5359	53.8912	108.975
H24K24.5	WBGene00001480	fmo-5	13.5582	15.4356	22.0803	27.9954	7.61976
Y54E10A.4	WBGene00001481	fog-1	1.90686	2.85971	2.13742	4.02588	1.20691
Y113G7B.5	WBGene00001482	fog-2	0.858234	1.56395	1.24456	11.0749	1.54512
C03C11.2	WBGene00001483	fog-3	0.580258	1.20728	1.02809	0.657429	1.88758
T07D1.4	WBGene00001484	fox-1	29.4432	36.8571	43.1954	45.4151	8.50262
Y113G7A.8	WBGene00001485	fre-1	16.7831	15.8467	16.9595	18.2158	8.78724
F59G1.7	WBGene00001486	frh-1	13.0785	11.9756	8.86073	12.4708	12.6486
T04B2.2	WBGene00001487	frk-1	0.829897	1.28636	3.31986	2.11894	0.269225
ZK270.2	WBGene00001488	frm-1	127.667	124.449	143.09	126.894	12.1812
T04C9.6	WBGene00001489	frm-2	33.1217	31.3309	36.2543	34.8966	21.769
H05G16.1	WBGene00001490	frm-3	17.9332	21.2105	23.2677	24.9923	9.93451
C24A11.8	WBGene00001491	frm-4	42.1564	33.9336	37.7237	37.9675	10.5185
Y38C1AB.8	WBGene00001492	frm-5.1	2.32398	2.16616	2.71469	2.20248	2.85626
C51F7.1	WBGene00001493	frm-7	91.4704	75.1135	111.736	159.81	24.9829
H09G03.2	WBGene00001494	frm-8	15.3473	18.8002	23.5408	17.4005	5.90255
F31B12.3	WBGene00001495	frm-9	4.59902	6.18149	8.10216	7.17129	1.33813
F25H9.5	WBGene00001496	frm-10	43.8401	49.2497	79.9379	72.5699	77.6441
T08B2.9	WBGene00001497	fars-1	96.4045	94.9434	61.5216	65.6547	72.213
F22B5.9	WBGene00001498	fars-3	105.205	104.267	71.2593	94.1492	74.419
C26E6.5	WBGene00001499	fsn-1	30.3356	27.7733	30.3914	34.1437	17.8784
C54F6.14	WBGene00001500	ftn-1	11.2075	11.3082	18.0751	16.8488	16.8208
D1037.3	WBGene00001501	ftn-2	487.266	491.544	406.423	422.9	172.939
F52D10.3	WBGene00001502	ftt-2	922.44	1074.36	1139	994.392	92.5732
H14A12.2	WBGene00001503	fum-1	199.076	177.971	179.102	179.353	45.5253
K08F8.3	WBGene00001505	fut-1	18.8459	16.4028	20.8227	17.2847	10.0079
EGAP9.2	WBGene00001506	fut-2	6.43696	3.74959	5.44279	3.30544	1.69377
K12H6.3	WBGene00001507	fut-4	0.911872	1.08151	2.0156	1.2707	0.169608
C10F3.6	WBGene00001508	fut-8	23.9052	20.226	24.2276	22.4839	4.1258
ZK1248.14	WBGene00001509	fzo-1	31.2031	35.6022	30.6744	36.7838	19.6694
ZK1307.6	WBGene00001510	fzr-1	17.6313	16.8624	23.0845	23.2232	17.3244
ZK177.6	WBGene00001511	fzy-1	16.325	9.0364	4.74556	7.21556	8.17771
ZC482.1	WBGene00001512	gab-1	13.9954	14.3008	21.7306	15.3838	3.33813
T05H4.14	WBGene00001513	gad-1	23.5405	25.5858	23.2173	22.0005	17.2746
C05D2.5	WBGene00001514	xnd-1	1.27926	2.28131	1.5103	1.48918	2.47074
T24C12.2	WBGene00001515	gap-1	20.4931	23.7036	30.8635	28.2262	3.96041
ZK899.8	WBGene00001516	gap-2	46.8727	48.9085	55.2422	60.9004	15.6516
C15B12.5	WBGene00001517	gar-1	6.43656	10.556	11.2009	11.1794	3.12989
F47D12.1	WBGene00001518	gar-2	20.194	26.6825	29.816	34.3265	1.40362
Y40H4A.1	WBGene00001519	gar-3	16.5528	19.1558	21.6332	26.523	9.235
K09A9.5	WBGene00001520	gas-1	156.403	159.523	118.498	125.059	104.261
D2089.5	WBGene00001522	gbh-1	11.5412	9.18307	8.82135	6.26975	7.00849
M05D6.7	WBGene00001523	gbh-2	20.3309	26.3225	28.6033	35.8178	21.393
T19A5.2	WBGene00001526	gck-1	35.9702	30.665	38.2637	42.1981	9.43469
F37B12.2	WBGene00001527	gcs-1	32.8102	34.6735	34.1722	32.3537	24.3764
AH6.1	WBGene00001528	gcy-1	0.0196992	0.045025	0.0710707	0.120901	0
R134.2	WBGene00001529	gcy-2	0.0059493	0.0222979	0.0450406	0.00375743	0
R134.1	WBGene00001530	gcy-3	0.472502	0.346896	0.215804	1.07824	0.151901
ZK970.5	WBGene00001531	gcy-4	0.331052	0.372903	0.345822	0.453872	0.254114
ZK970.6	WBGene00001532	gcy-5	0.628356	1.4153	2.21923	1.0617	0.720953
B0024.6	WBGene00001533	gcy-6	0.172859	0.375413	0.366819	0.463058	0.48157
F52E1.4	WBGene00001534	gcy-7	1.10612	1.64403	1.8765	2.87967	0.222181
C49H3.1	WBGene00001535	gcy-8	1.64737	3.89938	4.03142	2.63675	0.948216
ZK455.2	WBGene00001536	gcy-9	0.735457	1.06671	1.12126	1.26492	0.704203
C30G4.3	WBGene00001537	gcy-11	3.64089	4.91204	6.81993	6.21573	2.4625
F08B1.2	WBGene00001538	gcy-12	35.4518	41.9397	52.3127	43.9329	14.5304
F23H12.6	WBGene00001539	gcy-13	0.098554	0.184779	0.176399	0.211945	0
ZC412.2	WBGene00001540	gcy-14	0.463523	0.714286	0.923211	0.516222	0.0506335
ZC239.7	WBGene00001541	gcy-15	3.44216	5.79012	6.63405	5.59553	0.984965
W03F11.2	WBGene00001542	gcy-17	0.467793	0.924963	0.750483	0.6123	0.144202
ZK896.8	WBGene00001543	gcy-18	3.09667	5.68586	5.39528	4.30847	0.141247
C17F4.6	WBGene00001544	gcy-19	1.94416	2.4214	2.81794	6.7318	1.07207
F21H7.9	WBGene00001545	gcy-20	0.275842	0.333411	0.299896	0.302461	0.102669
F22E5.3	WBGene00001546	gcy-21	1.66233	2.88166	2.53688	2.31046	0.981224
T03D8.5	WBGene00001547	gcy-22	2.15653	2.89894	3.69784	4.27825	1.18375
T26C12.4	WBGene00001548	gcy-23	3.56215	8.00827	9.78954	7.4819	1.08934
Y105C5B.2	WBGene00001549	gcy-25	1.02199	0.43004	0.761769	0.578158	0.0557179
C06A12.4	WBGene00001550	gcy-27	0.466918	0.787658	0.887329	0.868457	0.233479
T07D1.1	WBGene00001551	gcy-31	1.20213	2.01223	2.24439	2.23941	0.318649
C06B3.8	WBGene00001552	gcy-32	3.70393	1.77818	2.43626	1.69773	2.55432
F57F5.2	WBGene00001553	gcy-33	3.13104	3.19804	2.71086	2.55268	1.54993
M04G12.3	WBGene00001554	gcy-34	1.53247	1.15061	1.15188	1.25931	0.324186
T04D3.4	WBGene00001555	gcy-35	10.3773	8.25117	13.2539	15.4785	4.32472
C46E1.2	WBGene00001556	gcy-36	5.97243	2.98398	3.93184	2.92657	3.13301
C54E4.3	WBGene00001557	gcy-37	4.55696	2.74643	3.15264	2.5949	3.77439
Y57G11C.10	WBGene00001558	gdi-1	287.548	259.808	287.561	244.305	150.06
F45H7.2	WBGene00001559	gei-1	27.6004	19.5947	24.3625	23.0744	19.7022
T22H6.6	WBGene00001560	gei-3	23.5108	27.8025	40.4649	42.3772	1.30561
W07B3.2	WBGene00001561	gei-4	74.6897	74.243	82.966	84.5642	18.7925
B0513.1	WBGene00001562	lin-66	59.0587	53.655	76.0398	75.5316	1.4449
C05C8.4	WBGene00001563	gei-6	15.9895	17.9993	21.0588	18.1249	2.48312
C05E4.9	WBGene00001564	icl-1	37.7353	16.4848	26.8834	35.8407	148.632
C14B9.6	WBGene00001565	gei-8	18.8533	15.8687	21.8357	18.2381	9.01203
C28C12.9	WBGene00001566	acdh-13	34.2015	34.9656	22.8439	26.7579	20.9426
F32H2.1	WBGene00001568	snpc-4	18.7132	19.6622	19.4164	21.0813	2.9494
F52D2.4	WBGene00001569	gei-12	0.970056	0.901667	0.923411	1.52889	1.0756
F58A4.11	WBGene00001570	gei-13	21.0011	19.7898	21.9358	27.5245	18.2756
K01C8.5	WBGene00001571	gei-14	1.10742	1.6935	1.36123	8.8971	2.69345
M03A8.4	WBGene00001572	gei-15	60.4134	80.8718	100.638	85.7414	2.74982
W10D5.3	WBGene00001574	gei-17	70.6858	75.9202	93.896	117.584	12.3825
Y37A1B.15	WBGene00001575	gei-18	1.74643	1.76436	1.4477	0.647325	1.14268
T12A7.1	WBGene00001577	gem-4	5.18651	8.36582	16.169	10.5255	7.66619
R12A1.4	WBGene00001578	ges-1	18.7384	14.69	21.4547	15.9461	9.82076
F56A11.1	WBGene00001579	gex-2	17.0858	14.4715	14.9037	14.9826	6.5826
F28D1.10	WBGene00001580	gex-3	18.0188	16.7291	16.632	15.3972	14.8224
F57F4.3	WBGene00001581	gfi-1	61.8563	59.537	55.1433	55.9806	0.558774
K02A11.1	WBGene00001582	gfi-2	57.3765	62.6311	63.9643	65.9397	45.1077
M163.4	WBGene00001583	gfi-3	11.659	12.6334	11.8751	10.8017	3.55256
F45E4.10	WBGene00001584	nrde-4	18.4026	17.5818	15.9683	17.495	5.63054
M04B2.3	WBGene00001585	gfl-1	30.2289	25.3468	21.1083	18.0895	15.8613
C09G5.1	WBGene00001586	ggr-1	6.38471	6.71453	9.46512	8.03964	1.22755
C45B2.4	WBGene00001587	ggr-2	4.01155	5.8593	6.76982	6.24521	0.945792
F09C12.1	WBGene00001588	ggr-3	11.3477	11.7221	16.5278	13.4148	3.87447
H04J21.3	WBGene00001589	gip-1	17.7267	16.6536	14.7765	18.5694	8.67401
C45G3.3	WBGene00001590	C45G3.3	10.6032	10.9857	7.86131	8.2878	6.72451
F11A5.10	WBGene00001591	glc-1	5.31424	6.42216	11.6536	6.78198	14.1511
F25F8.2	WBGene00001592	glc-2	13.4685	17.6704	22.1159	22.0339	4.9179
ZC317.3	WBGene00001593	glc-3	3.58023	5.32204	6.27477	5.50432	1.35716
C27H5.8	WBGene00001594	glc-4	20.2943	25.1108	25.594	29.4457	9.78276
T23G11.3	WBGene00001595	gld-1	6.22468	8.38308	4.56712	23.5775	5.18952
ZC308.1	WBGene00001596	gld-2	43.3085	42.9273	39.9996	50.5887	16.8193
T07F8.3	WBGene00001597	gld-3	1.34838	2.08791	1.84402	1.68573	0.586895
T21G5.3	WBGene00001598	glh-1	25.5491	26.7547	17.405	168.338	19.7793
C55B7.1	WBGene00001599	glh-2	0.823036	1.55055	1.59323	1.33875	0.613736
B0414.6	WBGene00001600	glh-3	1.1879	1.9873	2.03546	1.89363	3.06075
T12F5.3	WBGene00001601	glh-4	1.05514	2.47185	1.92946	1.37829	5.26982
C45B2.5	WBGene00001602	gln-1	64.7462	68.9348	76.6865	99.3275	13.21
K03H1.1	WBGene00001603	gln-2	0.0208362	0.0567792	0.0885827	0.141508	0
Y105C5B.28	WBGene00001604	gln-3	168.671	135.405	142.278	145.521	57.0782
T25C8.3	WBGene00001605	gln-4	0.517108	0.560145	1.04914	0.689061	0
F26D10.10	WBGene00001606	gln-5	1.38846	2.00847	1.88747	9.82117	1.66335
C28D4.3	WBGene00001607	gln-6	4.02272	5.10746	4.16348	20.1978	2.61718
R07B1.8	WBGene00001608	R07B1.8	2.79851	11.4917	11.4993	6.95814	3.86825
F02A9.6	WBGene00001609	glp-1	1.1068	1.60142	1.42349	1.19214	4.32656
C06E1.4	WBGene00001612	glr-1	4.16339	4.53062	5.6953	6.22229	2.01119
B0280.12	WBGene00001613	glr-2	3.10532	3.15308	4.56626	4.05184	2.44744
K10D3.1	WBGene00001614	glr-3	0.860757	1.39799	1.47029	1.67213	0.282502
C06A8.9	WBGene00001615	glr-4	9.03652	12.1451	14.6306	13.9121	5.40223
ZC196.7	WBGene00001616	glr-5	6.50969	9.48949	12.2218	10.514	4.76835
F41B4.4	WBGene00001617	glr-6	13.1069	13.3369	14.731	12.1657	5.56997
C43H6.9	WBGene00001618	glr-7	0.988973	1.42027	1.42114	1.57312	0
F22A3.3	WBGene00001619	glr-8	1.41666	1.85392	1.6543	2.2287	0.380315
C12D12.2	WBGene00001620	glt-1	70.4168	99.3068	86.6569	81.5465	38.4375
K08F4.4	WBGene00001621	glt-3	6.46751	8.76844	8.96108	9.24443	5.75581
T22E5.2	WBGene00001622	glt-4	18.7963	28.8435	32.0665	28.7337	21.6769
Y53C12A.2	WBGene00001623	glt-5	3.8233	3.95803	4.95013	4.3003	4.87482
R05G6.6	WBGene00001624	glt-6	2.44777	3.11603	4.2341	2.39567	1.85399
W03G1.1	WBGene00001625	glt-7	1.46362	2.10813	2.72445	2.63524	1.48841
F44F4.6	WBGene00001626	gly-1	1.39535	1.70845	1.3689	1.64621	0.133954
C55B7.2	WBGene00001627	gly-2	6.83575	8.06981	9.21283	9.29232	4.63389
ZK688.8	WBGene00001628	gly-3	36.2767	29.6091	29.7378	29.5762	15.2925
Y116F11B.12	WBGene00001629	gly-4	28.0539	26.3477	27.7207	26.7283	18.7977
Y39E4B.12	WBGene00001630	gly-5	54.5437	43.7929	69.8175	37.0219	37.0125
H38K22.5	WBGene00001631	gly-6	46.987	37.3661	44.0532	39.7401	27.9061
Y46H3A.6	WBGene00001632	gly-7	38.41	30.1237	30.5186	21.6306	46.6253
Y66A7A.6	WBGene00001633	gly-8	15.4402	11.0291	11.1352	9.56022	129.21
Y45F10D.3	WBGene00001635	gly-10	39.9253	37.276	33.4701	32.4759	14.9197
Y75B8A.9	WBGene00001636	gly-11	4.06063	4.21748	3.6025	6.12808	6.17155
F48E3.1	WBGene00001637	gly-12	18.2016	15.9916	17.4102	13.8047	10.8994
B0416.6	WBGene00001638	gly-13	19.4384	21.3187	21.1637	19.0694	14.1168
M01F1.1	WBGene00001639	gly-14	0.396162	0.774355	0.489297	0.557436	0.135288
C54C8.11	WBGene00001640	gly-15	0.160542	0.151027	0.139247	0.0905273	0.267508
T15D6.2	WBGene00001641	gly-16	0	0.0192311	0	0	0
T15D6.3	WBGene00001642	gly-17	0.01926	0.0124924	0	0	0
F22D6.11	WBGene00001643	gly-18	5.58224	5.54512	5.31389	4.74402	1.89043
F22D6.12	WBGene00001644	gly-19	7.53389	5.62273	7.15944	5.9117	7.88421
C03E10.4	WBGene00001645	gly-20	32.0912	28.7886	35.3089	33.2528	21.8504
B0024.12	WBGene00001646	gna-1	14.1794	10.4994	9.10616	5.66705	25.0785
T23G11.2	WBGene00001647	gna-2	2.54599	2.47194	2.79087	2.41427	2.12685
C26C6.2	WBGene00001648	goa-1	213.309	211.368	221.589	206.891	11.2921
H13N06.3	WBGene00001649	gob-1	34.9231	34.8201	39.6668	40.6887	48.917
F25H8.3	WBGene00001650	gon-1	26.388	31.5927	28.1566	32.4431	24.9273
T01H8.5	WBGene00001651	gon-2	21.6197	26.2767	28.7572	31.1782	7.11091
K04D7.5	WBGene00001653	gon-4	9.67088	8.7983	8.83978	10.165	4.84993
C34E10.3	WBGene00001660	gop-1	17.1953	16.5398	16.5814	18.7995	14.4175
C34E10.2	WBGene00001661	gop-2	50.718	61.3822	42.967	70.1893	27.9331
C34E10.1	WBGene00001662	gop-3	75.0495	79.8227	61.5873	93.945	4.30163
T19C4.6	WBGene00001663	gpa-1	4.8431	5.07499	5.10767	4.79673	3.5237
F38E1.5	WBGene00001664	gpa-2	9.73029	11.4517	12.0819	13.3738	4.98497
E02C12.5	WBGene00001665	gpa-3	13.0857	14.2865	18.2289	17.0471	2.88409
T07A9.7	WBGene00001666	gpa-4	9.10653	6.05011	4.24037	4.79421	0.549631
F53B1.7	WBGene00001667	gpa-5	0.273254	0.333027	0.37038	0.448605	0
F48C11.1	WBGene00001668	gpa-6	4.8925	5.64459	7.56409	7.30909	3.1027
R10H10.5	WBGene00001669	gpa-7	31.8747	37.0977	42.5361	40.4255	9.12822
F56H9.3	WBGene00001670	gpa-8	2.7695	3.07907	4.95493	6.82511	0.730047
F56H9.4	WBGene00001671	gpa-9	4.8474	5.37552	7.28922	12.0964	1.74764
C55H1.2	WBGene00001672	gpa-10	2.80613	3.19189	5.1212	3.37422	1.1035
C16A11.1	WBGene00001673	gpa-11	1.97135	1.99018	2.60221	4.38438	1.09876
F18G5.3	WBGene00001674	gpa-12	13.4837	19.2932	19.5752	13.9337	16.2242
F18E2.5	WBGene00001675	gpa-13	2.04602	2.52904	2.95018	2.84345	0.973993
B0207.3	WBGene00001676	gpa-14	4.33272	5.25243	6.73964	6.65928	1.11319
M04C7.1	WBGene00001677	gpa-15	2.71252	2.76229	2.47164	2.45047	1.26001
Y95B8A.5	WBGene00001678	gpa-16	10.9054	9.9068	10.1361	17.0759	3.65049
F13D12.7	WBGene00001679	gpb-1	333.223	340.87	397.455	396.884	6.74663
F52A8.2	WBGene00001680	gpb-2	51.5987	60.7458	69.626	57.0391	21.9403
K02A4.2	WBGene00001681	gpc-1	29.476	32.6213	38.944	30.9001	13.1608
F08B6.2	WBGene00001682	gpc-2	169.885	149.555	146.552	112.155	132.51
T09F3.3	WBGene00001683	gpd-1	2.90428	2.52669	2.54598	4.1567	2.84063
K10B3.8	WBGene00001684	gpd-2	276.189	239.275	237.553	224.097	128.305
K10B3.7	WBGene00001685	gpd-3	298.672	305.13	295.649	265.815	193.207
F33H1.2	WBGene00001686	gpd-4	1.90807	1.99029	1.61252	13.9585	2.64305
F59D12.4	WBGene00001687	gpn-1	1.52428	2.36808	1.89786	1.59845	0.408899
F22B7.13	WBGene00001688	gpr-1	6.42967	2.91631	1.4546	2.01931	6.68387
C38C10.4	WBGene00001689	gpr-2	5.49115	3.51578	1.58415	2.36223	6.04264
R08B4.1	WBGene00001690	grd-1	0.907363	0.627013	0.840915	0.812447	2.23352
F46B3.5	WBGene00001691	grd-2	0.0207891	0.048072	0.0670723	0.0627866	5.10197
W05E7.1	WBGene00001692	grd-3	78.826	29.152	37.2671	21.9497	43.3637
T01B10.1	WBGene00001693	grd-4	0	0.0715704	0.0282984	0.0297963	0.369231
F41E6.2	WBGene00001694	grd-5	13.5259	24.2483	34.3243	17.1232	395.898
T18H9.1	WBGene00001695	grd-6	0.0907548	0.208467	0.211395	0.16375	1.45023
F46H5.6	WBGene00001696	grd-7	0.162762	0.203538	0.249836	0.27877	0.238402
C37C3.4	WBGene00001697	grd-8	0.122528	0.0905378	0.143521	0.143846	0
C04E6.6	WBGene00001698	grd-9	0.358962	0.300395	0.252019	0.347212	0.189159
F09D12.1	WBGene00001699	grd-10	276.032	79.656	62.8784	43.7377	273.619
K02E2.2	WBGene00001700	grd-11	0.0757687	0.037033	0.0979249	0.133443	0.114566
F02D8.2	WBGene00001701	grd-12	0.993703	1.99753	2.07601	1.09692	1.73858
W05E7.3	WBGene00001702	grd-13	140.785	43.3178	35.8162	24.8035	87.0434
T01B10.2	WBGene00001703	grd-14	0.325962	0.566393	1.03784	0.138515	149.105
Y87G2A.15	WBGene00001704	grd-15	0.0928063	0.281865	0.395324	0.071155	1.51463
Y69A2AL.1	WBGene00001705	grd-16	0.492137	1.30561	0.633958	1.03292	0.965453
Y102A5C.34	WBGene00001706	grd-17	0	0.0805933	0	0	0
Y48G8AR.1	WBGene00001707	grh-1	14.5396	15.9848	25.0378	26.7397	16.2933
F19C6.1	WBGene00001708	grk-1	34.0039	36.6295	43.5066	45.8902	14.0497
W02B3.2	WBGene00001709	grk-2	25.9376	29.3473	37.7237	32.4663	14.1169
C24G6.7	WBGene00001710	grl-1	0.554573	0.835677	1.40401	0.646588	9.56913
T16G1.8	WBGene00001711	grl-2	0.0441133	0.073411	0.803029	0.046435	0.766588
K03B8.7	WBGene00001712	grl-3	0.169961	0.212963	0.228606	0.116351	0.462907
F42C5.7	WBGene00001713	grl-4	70.6592	48.3218	81.7689	41.8745	12.0293
Y47D7A.5	WBGene00001714	grl-5	0.316801	0.313499	0.541914	0.351903	51.863
K10C2.5	WBGene00001715	grl-6	1.30075	1.76542	2.37791	1.69693	0
T02E9.2	WBGene00001716	grl-7	0.673059	0.937867	1.32996	0.55185	69.151
ZC487.5	WBGene00001717	grl-8	3.21057	4.91931	7.63419	4.6757	0
ZC487.4	WBGene00001718	grl-9	0.643383	1.24972	1.24205	1.04394	0
C26F1.5	WBGene00001719	grl-10	5.93368	4.73844	4.43272	4.25611	26.923
ZK512.9	WBGene00001720	grl-11	0.313175	0.145108	0	0	0
F28A12.2	WBGene00001721	grl-12	1.93177	1.13873	2.70814	1.6331	8.49972
F32D1.4	WBGene00001722	grl-13	0.508279	0.764621	0.912174	0.825071	0
T03D8.4	WBGene00001723	grl-14	1.44041	2.03301	2.97265	1.78069	1.235
Y75B8A.20	WBGene00001724	grl-15	1.87503	1.93515	2.74113	0.816743	110.89
Y65B4BR.6	WBGene00001725	grl-16	0.96932	1.21293	2.28408	0.579227	38.1151
C56A3.1	WBGene00001726	grl-17	0.0910145	0.0938419	0.515885	0.131867	0.750504
T05C3.4	WBGene00001727	grl-18	1.28843	0.384206	0.465629	0.427072	0.430497
R02D3.6	WBGene00001728	grl-19	0.0320593	0.145717	0.04721	0.215866	0
C23H5.9	WBGene00001729	grl-20	0.694442	0.390712	0.167521	0.0246611	0
ZC168.5	WBGene00001730	grl-21	8.79227	15.237	63.687	5.96025	24.2542
W03A5.3	WBGene00001731	grl-22	0.539989	0.564793	0.404729	0.247196	2.83397
E02A10.2	WBGene00001732	grl-23	0.0160635	0.0591493	0.0365077	0	0.303553
F11E6.2	WBGene00001733	grl-24	0.748638	0.837517	1.53827	0.866713	0
ZK643.8	WBGene00001734	grl-25	0.0178075	0.0238776	0.00615773	0	0
K02D7.6	WBGene00001735	grl-26	0.223727	0.0668015	0.128119	0	0.324437
F40C5.3	WBGene00001736	grl-27	0.0967857	0	0.210104	0.242054	0
T24A6.15	WBGene00001737	grl-28	1.91965	1.80987	2.26565	3.07632	0.745478
T24A6.18	WBGene00001738	grl-29	0	0	0	0	0
T24A6.3	WBGene00001739	grl-30	0	0.0456413	0.140577	0	0
ZC395.6	WBGene00001740	gro-1	16.3731	16.177	12.6635	17.0175	6.45487
K06H7.4	WBGene00001743	grp-1	22.4708	24.1528	29.3169	24.2402	18.5506
T10F2.1	WBGene00001744	gars-1	73.6728	73.2478	57.2082	70.6687	69.01
R06A10.2	WBGene00001745	gsa-1	47.354	53.43	63.1938	54.8805	4.47946
Y18D10A.5	WBGene00001746	gsk-3	67.8151	67.8054	80.9861	75.0118	3.88647
F29F11.6	WBGene00001747	gsp-1	160.392	153.418	146.818	164.119	59.8816
F56C9.1	WBGene00001748	gsp-2	305.793	340.142	328.862	327.581	167.206
R107.7	WBGene00001749	gst-1	121.671	107.078	98.3378	76.3735	282.153
K08F4.6	WBGene00001750	gst-2	5.44249	4.50825	8.57879	2.65869	2.14264
K08F4.11	WBGene00001751	gst-3	13.8959	16.2553	20.3868	13.1715	6.5777
K08F4.7	WBGene00001752	gst-4	20.471	61.4338	21.9469	25.8395	25.7801
R03D7.6	WBGene00001753	gst-5	128.198	154.852	188.152	133.063	99.576
F11G11.3	WBGene00001754	gst-6	110.252	113.328	73.4215	67.1544	74.5094
F11G11.2	WBGene00001755	gst-7	93.8658	92.567	105.319	76.7778	292.1
F11G11.1	WBGene00001756	gst-8	0.739127	1.20375	1.04121	0.934285	1.02638
R05F9.5	WBGene00001757	gst-9	4.17512	4.49585	4.82437	4.28359	6.62861
Y45G12C.2	WBGene00001758	gst-10	106.381	57.1362	49.3498	35.1016	135.94
R11G1.3	WBGene00001759	gst-11	17.1315	22.6176	20.5655	17.2647	7.54477
F37B1.2	WBGene00001760	gst-12	9.05145	20.7612	18.2018	13.4196	6.73573
T26C5.1	WBGene00001761	gst-13	71.7812	86.0127	102.187	65.7632	102.297
F37B1.3	WBGene00001762	gst-14	7.43506	13.0323	14.4851	16.7116	2.25624
F37B1.4	WBGene00001763	gst-15	7.83691	9.76163	17.3396	8.80578	3.5198
F37B1.5	WBGene00001764	gst-16	7.83592	13.1972	10.7165	10.7541	2.6428
F37B1.6	WBGene00001765	gst-17	1.23794	6.49034	2.21896	2.7408	0
F37B1.7	WBGene00001766	gst-18	1.09451	8.15659	2.86254	2.19564	0
F37B1.8	WBGene00001767	gst-19	2.01523	4.06559	3.30217	1.9226	6.68263
Y48E1B.10	WBGene00001768	gst-20	111.992	87.2128	117.409	83.8183	110.4
ZK697.6	WBGene00001769	gst-21	4.44931	3.16017	7.039	1.7631	1.73002
F21H7.1	WBGene00001770	gst-22	25.5309	16.0609	17.7891	18.9878	66.0903
T28A11.11	WBGene00001771	gst-23	4.97113	5.36097	6.01305	3.34577	3.73988
F37B1.1	WBGene00001772	gst-24	112.086	157.21	60.1469	144.377	36.829
F37F2.3	WBGene00001773	gst-25	0.632179	1.08812	1.58259	0.279381	0
Y53F4B.29	WBGene00001774	gst-26	191.896	147.659	90.8361	85.9679	25.5664
Y53F4B.30	WBGene00001775	gst-27	296.887	220.575	137.831	136.635	30.4657
Y53F4B.31	WBGene00001776	gst-28	76.2227	53.3601	46.206	41.8448	15.0927
Y53F4B.32	WBGene00001777	gst-29	1.71534	0.818996	1.07926	0.673681	2.30778
ZK546.11	WBGene00001778	gst-30	1.62443	2.54843	2.12689	3.93121	0.326384
Y53F4B.35	WBGene00001779	gst-31	3.68334	6.6184	7.68797	5.83409	1.45066
Y53F4B.37	WBGene00001780	gst-32	0.526562	0.499959	0.698091	0.192573	0.372604
C02A12.1	WBGene00001781	gst-33	4.97905	4.01223	4.23179	2.69476	0
Y1H11.1	WBGene00001782	gst-34	1.24879	0.355023	0.781195	0.466335	1.43156
Y1H11.2	WBGene00001783	gst-35	12.5424	12.8772	20.7502	9.53028	9.85489
R07B1.4	WBGene00001784	gst-36	105.066	101.476	83.8844	68.6764	71.5994
Y32G9A.1	WBGene00001785	gst-37	0.324299	1.73506	2.37403	1.22639	0.380425
F35E8.8	WBGene00001786	gst-38	12.5059	10.796	9.10883	8.4231	99.5535
Y53F4B.33	WBGene00001787	gst-39	31.5628	40.4099	43.0933	20.5128	38.1527
F56B3.10	WBGene00001788	gst-40	16.5057	21.5492	26.1903	21.5127	2.58521
R13D7.7	WBGene00001789	gst-41	3.90388	0.643739	4.94377	0.0503653	5.25368
D1053.1	WBGene00001790	gst-42	66.1659	44.0885	46.5868	44.0074	44.3469
Y71F9AL.5	WBGene00001791	gst-43	27.6668	25.2705	20.4704	17.5321	18.3212
F13A7.10	WBGene00001792	gst-44	1.44445	0.99845	1.95599	1.06715	0
Y46G5A.31	WBGene00001793	gsy-1	37.1922	29.0367	34.0234	30.3856	43.5103
K04D7.3	WBGene00001794	gta-1	261.967	290.419	270.515	299.351	45.0038
C05C12.3	WBGene00001795	gtl-1	34.6219	40.097	40.4225	45.5012	4.02446
F54D1.5	WBGene00001796	gtl-2	3.65818	4.29171	5.30901	4.85109	2.42011
C14F11.3	WBGene00001803	lite-1	27.1616	29.312	34.5832	34.6552	5.92825
ZC504.5	WBGene00001804	gur-3	1.02401	1.7397	2.30488	2.13993	0.120054
K09E4.5	WBGene00001805	gur-4	5.28579	6.56766	6.05436	5.11536	14.4883
ZK622.2	WBGene00001806	gur-5	0.28891	0.187683	0.340169	0.243604	0.144006
T10G3.6	WBGene00001808	gut-2	53.5758	46.212	32.1958	27.0138	44.3982
C30H6.6	WBGene00001811	haf-1	4.90061	4.79676	5.09985	4.23631	3.23908
F43E2.4	WBGene00001812	haf-2	23.2054	30.2448	39.2104	35.3593	14.5541
F57A10.3	WBGene00001813	haf-3	31.224	37.3653	25.4384	29.951	16.9945
W04C9.1	WBGene00001814	haf-4	135.177	112.394	90.6108	76.0395	34.0795
W09D6.6	WBGene00001815	hmt-1	20.1289	21.5628	14.9691	23.1692	3.86468
Y48G8AL.11	WBGene00001816	haf-6	15.3571	13.5432	11.69	10.4041	10.8491
Y50E8A.16	WBGene00001817	haf-7	19.2287	27.5324	37.787	29.2157	28.5522
Y57G11C.1	WBGene00001818	haf-8	0	0.0054287	0	0	0
ZK484.2	WBGene00001819	haf-9	149.899	138.204	104.847	111.758	72.2329
F53B2.6	WBGene00001820	ham-1	9.94384	7.04259	10.4357	8.10109	5.13622
C07A12.1	WBGene00001821	ham-2	18.9976	20.9494	29.4289	28.1881	2.5448
ZC395.7	WBGene00001823	hap-1	72.0476	71.9139	51.6066	70.8435	40.6198
F13D11.2	WBGene00001824	hbl-1	27.0423	24.085	24.0283	28.8896	2.58286
C46A5.9	WBGene00001827	hcf-1	33.4063	30.2588	25.2869	27.7808	20.8819
F40E10.1	WBGene00001828	hch-1	1.60612	1.00968	1.03236	0.824157	0
ZK1055.1	WBGene00001829	hcp-1	12.4808	7.45178	4.30078	4.71856	7.05484
T06E4.1	WBGene00001830	hcp-2	7.69891	5.13253	3.07145	3.22798	7.50591
F58A4.3	WBGene00001831	hcp-3	12.7396	8.83805	5.41337	8.38568	7.63599
T03F1.9	WBGene00001832	hcp-4	12.6023	9.33831	5.5525	14.021	5.66957
Y110A7A.1	WBGene00001833	hcp-6	9.99436	6.46084	3.63165	5.16585	5.2288
C53A5.3	WBGene00001834	hda-1	51.707	45.5928	39.9719	38.5875	22.6819
C08B11.2	WBGene00001835	hda-2	16.291	15.1387	16.8811	15.7538	11.0462
R06C1.1	WBGene00001836	hda-3	28.2329	29.7448	25.9416	33.8978	16.1242
C10E2.3	WBGene00001837	hda-4	44.1995	60.5821	73.9166	74.2735	8.93553
Y51H1A.5	WBGene00001838	hda-10	13.8459	12.9822	12.7619	14.0591	7.86548
ZK829.2	WBGene00001839	hdl-1	0.0154937	0.0253696	0.0660699	0.00461427	0
C26D10.2	WBGene00001840	hel-1	327.862	299.626	227.77	258.256	190.997
C36B7.7	WBGene00001841	hen-1	2.71954	6.38833	3.13968	4.06035	1.70901
ZK287.8	WBGene00001842	her-1	3.46311	1.66342	2.79851	7.73296	0
W06D4.1	WBGene00001843	hgo-1	82.0094	64.7404	95.0996	74.8034	59.5566
K02E10.2	WBGene00001844	hid-1	24.3155	27.4595	26.0035	25.5066	15.2196
F38A6.3	WBGene00001851	hif-1	205.009	208.958	242.348	270.828	72.9344
C30G7.1	WBGene00001852	hil-1	18.5232	18.3017	37.63	33.6065	11.1572
Y73B6BL.9	WBGene00001853	hil-2	276.345	141.632	125.717	164.064	47.8251
F22F1.1	WBGene00001854	hil-3	197.085	124.977	162.332	236.603	12.5335
C18G1.5	WBGene00001855	hil-4	5.74082	10.5995	8.28548	7.28762	7.16771
B0414.3	WBGene00001856	hil-5	13.145	10.9655	9.2199	14.1338	9.80043
F59A7.4	WBGene00001857	hil-6	1.16586	0.70609	0.486718	1.34819	0
C01B10.5	WBGene00001858	hil-7	61.0539	65.2316	103.38	117.283	4.23973
T05E8.2	WBGene00001859	hil-8	0.587184	0.855715	0.55613	1.06405	0
F28B3.7	WBGene00001860	him-1	54.1051	41.5886	46.1331	61.2079	20.7804
ZK381.1	WBGene00001862	him-3	1.1803	2.02303	1.41641	13.9316	4.49045
F15G9.4	WBGene00001863	him-4	43.0421	50.2559	54.3445	55.7585	10.6539
D1086.4	WBGene00001864	him-5	5.49743	4.24741	12.3113	9.61	2.90218
T04A11.6	WBGene00001865	him-6	5.56561	4.86095	4.6151	4.85787	4.07019
T07G12.12	WBGene00001867	him-8	45.6025	54.2476	74.3535	65.5626	47.9688
R12B2.4	WBGene00001869	him-10	12.9141	6.70238	4.63466	4.95925	4.89561
ZK1127.11	WBGene00001872	him-14	0.617766	1.12868	0.905381	1.6331	0.674429
T09E8.2	WBGene00001874	him-17	19.2032	19.953	19.1655	20.1633	10.369
T10C6.14	WBGene00001875	his-1	0.617488	0.179901	0.457399	0.208936	217.018
T10C6.13	WBGene00001876	his-2	0.902111	0.494621	0.128998	0.24293	28.1687
T10C6.12	WBGene00001877	his-3	4.48333	2.20052	3.40545	1.33467	386.914
T10C6.11	WBGene00001878	his-4	0.847491	0.334781	0.614606	1.44214	68.9327
F45F2.3	WBGene00001879	his-5	0.223627	0.120255	0.262259	0	121.858
F45F2.13	WBGene00001880	his-6	0.512935	0.242674	0.131751	0.816577	101.837
F45F2.4	WBGene00001881	his-7	0.282169	0.172795	0.312248	0.194393	85.5789
F45F2.12	WBGene00001882	his-8	0.398252	0.320484	0	0.138578	10.4856
ZK131.3	WBGene00001883	his-9	0	0	0	0	0
ZK131.4	WBGene00001884	his-10	0	0	0	0	0
ZK131.5	WBGene00001885	his-11	0.391389	0.380761	0.20189	0.496181	64.6086
ZK131.6	WBGene00001886	his-12	0	0	0	0	0
ZK131.7	WBGene00001887	his-13	0	0	0	0	0
ZK131.8	WBGene00001888	his-14	0	0	0	0	0
ZK131.9	WBGene00001889	his-15	0	0	0	0	0
ZK131.10	WBGene00001890	his-16	0	0	0	0	4.43323
K06C4.5	WBGene00001891	his-17	0.394926	0.354439	0.170055	0.208673	80.0939
K06C4.10	WBGene00001892	his-18	0.478852	0.472701	0.658498	0.405882	76.4022
K06C4.11	WBGene00001893	his-19	0	0	0	0	0
K06C4.4	WBGene00001894	his-20	0	0	0	0	0
K06C4.3	WBGene00001895	his-21	0	0	0	0	0
K06C4.12	WBGene00001896	his-22	0	0	0	0	0
M163.3	WBGene00001898	his-24	470.12	226.99	191.466	237.684	5.35381
ZK131.2	WBGene00001899	his-25	0.248571	0.482981	0.414168	0.42394	102.414
ZK131.1	WBGene00001900	his-26	0	0	0	0	0
K06C4.13	WBGene00001901	his-27	0	0	0	0	0
K06C4.2	WBGene00001902	his-28	0	0	0	0	0
F35H10.11	WBGene00001903	his-29	0	0	0	0	0
F35H10.1	WBGene00001904	his-30	0	0	0	0	0
F17E9.12	WBGene00001905	his-31	3.28528	0.875646	0.876925	0.903253	69.303
F17E9.10	WBGene00001906	his-32	5.51235	1.90671	1.40258	2.93528	109.441
F17E9.13	WBGene00001907	his-33	0	0	0	0	0
F17E9.9	WBGene00001908	his-34	0	0	0	0	0
C50F4.13	WBGene00001909	his-35	359.111	313.455	303.449	232.926	162.16
C50F4.6	WBGene00001910	C50F4.6	38.4108	21.6421	17.7623	16.5169	7.61455
C50F4.7	WBGene00001911	his-37	355.738	317.439	360.537	361.335	55.2238
K03A1.6	WBGene00001912	his-38	0.854343	1.3616	1.06035	1.49443	25.7766
F45F2.2	WBGene00001913	his-39	0	0	0.149365	0	0
K03A1.1	WBGene00001914	his-40	0.347959	0.340671	0.750871	0.303934	11.4875
C50F4.5	WBGene00001915	his-41	410.197	326.914	349.412	281.881	266.392
F08G2.3	WBGene00001916	his-42	0.157387	0.145298	0.605178	0.089574	0
F08G2.2	WBGene00001917	his-43	0	0	0	0	0
F08G2.1	WBGene00001918	his-44	0	0	0	0	0
B0035.10	WBGene00001919	his-45	0.117184	0	0.0411543	0.244967	146.631
B0035.9	WBGene00001920	his-46	0	0	0	0	0
B0035.7	WBGene00001921	his-47	0.531279	0.362109	0.196462	0.647958	103.013
B0035.8	WBGene00001922	his-48	0.549464	0.358508	0.236777	0.570813	17.239
F07B7.5	WBGene00001923	his-49	0	0	0	0	0
F07B7.9	WBGene00001924	his-50	0	0	0	0	0
F07B7.10	WBGene00001925	his-51	0	0	0	0	0
F07B7.4	WBGene00001926	his-52	0	0	0	0	0
F07B7.3	WBGene00001927	his-53	0	0	0	0	0
F07B7.11	WBGene00001928	his-54	0	0	0	0	0
F54E12.1	WBGene00001929	his-55	0	0	0	0	0
F54E12.3	WBGene00001930	his-56	0	0	0	0	0
F54E12.5	WBGene00001931	his-57	0.145003	0.048654	0	0.179148	0
F54E12.4	WBGene00001932	his-58	0	0	0	0	0
F55G1.2	WBGene00001933	his-59	0.954266	0.497262	0.298737	0.962288	42.1517
F55G1.11	WBGene00001934	his-60	3.38169	2.84446	1.8423	4.72681	446.099
F55G1.10	WBGene00001935	his-61	1.28254	1.15733	0.910447	2.24773	89.2077
F55G1.3	WBGene00001936	his-62	1.88807	2.22544	1.47573	3.22813	76.3839
F22B3.2	WBGene00001937	his-63	0.076214	0.033386	0.144048	0.0775487	117.889
F22B3.1	WBGene00001938	his-64	0.947759	1.11028	0.308918	0.648951	924.314
H02I12.7	WBGene00001939	his-65	0	0	0	0	0
H02I12.6	WBGene00001940	his-66	0	0	0	0	0
T23D8.5	WBGene00001941	his-67	0.207362	0.374034	0	0.475895	32.6505
T23D8.6	WBGene00001942	his-68	1.03376	1.14291	0.597331	1.34718	11.9562
E03A3.3	WBGene00001943	his-69	0.086678	0.194173	0.162665	0.37222	0.602373
E03A3.4	WBGene00001944	his-70	0.46047	0.391139	0.0613273	0.657638	0.800187
F45E1.6	WBGene00001945	his-71	235.773	250.846	276.309	188.845	183.245
Y49E10.6	WBGene00001946	his-72	561.556	510.683	499.887	613.095	231.919
W09H1.2	WBGene00001947	his-73	1.68587	1.28978	0.991542	1.12105	0
B0304.1	WBGene00001948	hlh-1	23.3624	29.0625	22.7397	26.7701	10.8961
M05B5.5	WBGene00001949	hlh-2	20.4948	14.2869	15.1679	18.599	4.48011
T24B8.6	WBGene00001950	hlh-3	3.23433	2.01423	2.31726	1.92977	1.58428
T05G5.2	WBGene00001951	hlh-4	1.18197	2.15974	2.53231	3.19091	0
T15H9.3	WBGene00001952	hlh-6	1.171	2.31118	1.63839	1.9625	0
C02B8.4	WBGene00001953	hlh-8	8.40889	7.22947	6.59237	7.89074	4.34612
ZK682.4	WBGene00001954	hlh-10	3.44865	3.61355	3.89242	3.53466	2.23549
F58A4.7	WBGene00001955	hlh-11	174.295	208.441	229.72	245.394	26.7493
C28C12.8	WBGene00001956	hlh-12	0.557873	0.490511	0.753814	0.112998	1.03637
F48D6.3	WBGene00001957	hlh-13	1.77387	2.20991	3.08168	2.09043	1.14127
C18A3.8	WBGene00001958	hlh-14	0.43906	0.469218	0.544288	0.22522	1.42719
C43H6.8	WBGene00001959	hlh-15	8.04405	7.54379	9.40747	7.87226	0
DY3.3	WBGene00001960	hlh-16	7.40017	5.39962	7.68783	5.66193	2.41842
F38C2.2	WBGene00001961	hlh-17	0.464072	0.573532	0.730089	0.443187	0.511682
F57C12.3	WBGene00001962	hlh-19	0.143182	0.112663	0.084339	0.036172	1.4929
F40G9.4	WBGene00001963	btb-1	0.615286	0.756761	0.831811	0.755355	0.667458
C17C3.7	WBGene00001964	hlh-25	0	0	0.0228185	0.0217301	0
C17C3.8	WBGene00001965	hlh-26	0	0.0193876	0	0	0
C17C3.10	WBGene00001966	hlh-27	0	0.039071	0.0668773	0.0143415	0
F31A3.2	WBGene00001967	hlh-28	0	0	0	0	0
F31A3.4	WBGene00001968	hlh-29	0	0	0	0.0228555	0
Y48B6A.14	WBGene00001971	hmg-1.1	655.311	529.736	622.493	629.216	8.6416
F47D12.4	WBGene00001972	hmg-1.2	62.7878	57.8321	65.069	63.0675	34.7507
C32F10.5	WBGene00001973	hmg-3	4.16893	3.68426	3.24634	4.4048	4.31328
T20B12.8	WBGene00001974	hmg-4	44.29	36.4935	29.5463	30.0549	14.2041
F45E4.9	WBGene00001975	hmg-5	59.8257	49.3981	40.1471	39.8489	27.4635
T05A7.4	WBGene00001976	hmg-11	175.719	127.336	124.924	81.3623	116.848
Y17G7A.1	WBGene00001977	hmg-12	26.7454	31.4873	19.572	84.8089	10.7541
R13H4.4	WBGene00001978	hmp-1	51.0685	51.9689	72.2437	72.4932	24.748
K05C4.6	WBGene00001979	hmp-2	30.9301	32.298	36.0274	32.6144	16.8688
W02B9.1	WBGene00001980	hmr-1	58.9183	52.45	67.7847	63.7696	10.1139
C44C10.8	WBGene00001981	hnd-1	0.140809	0.10008	0.129198	0.124867	0
E04A4.4	WBGene00001983	hoe-1	39.9044	44.0587	33.6926	42.0185	16.8856
W06B11.4	WBGene00001984	hog-1	6.04285	5.60425	5.51947	4.40088	31.0126
C18E3.8	WBGene00001985	hop-1	0.600707	0.779339	0.63921	0.447123	1.36968
F43D2.4	WBGene00001986	hot-1	21.5525	23.5926	24.2274	23.3736	3.00615
Y39B6A.48	WBGene00001987	hot-2	10.7439	13.0238	13.3035	12.7938	6.05989
W02B8.5	WBGene00001988	hot-3	25.4595	26.7438	30.4993	25.2015	4.13543
T12A2.16	WBGene00001989	hot-4	19.9135	18.4661	20.5452	19.0965	8.22769
K07A12.6	WBGene00001990	hot-5	16.2255	20.6886	15.7988	20.6665	8.13816
C13G3.2	WBGene00001991	hot-6	7.80705	10.0328	11.1799	12.2902	4.67221
Y48B6A.9	WBGene00001992	hot-7	9.39404	10.0484	10.4417	7.88834	1.09963
T21C12.2	WBGene00001993	hpd-1	301.958	230.68	339.569	303.434	228.117
F20B6.8	WBGene00001994	hpk-1	53.3442	58.5371	67.1794	71.0923	15.5945
K08H2.6	WBGene00001995	hpl-1	15.7449	17.8643	13.5091	13.4346	9.23159
K01G5.2	WBGene00001996	hpl-2	69.5592	56.4266	45.2744	43.8289	29.9431
Y39A1A.23	WBGene00001997	hpr-9	3.26698	3.30664	2.45615	2.46142	2.73932
F32A11.2	WBGene00001998	hpr-17	2.05688	2.14757	1.44901	2.09482	1.92077
F42A6.7	WBGene00001999	hrp-1	188.318	170.126	146.749	138.85	75.5251
F58D5.1	WBGene00002000	hrp-2	164.321	150.124	112.242	111.806	96.8942
T11G6.1	WBGene00002001	hars-1	72.025	82.0015	66.1903	79.1326	61.3782
K08E7.2	WBGene00002002	hsb-1	51.8192	43.7104	41.7577	36.1762	50.2199
B0285.5	WBGene00002003	hse-5	12.1391	10.994	10.5613	10.3511	17.4829
Y53C10A.12	WBGene00002004	hsf-1	24.0377	25.4894	32.8348	31.5595	21.9014
F26D10.3	WBGene00002005	hsp-1	1165.35	1106.94	820.287	760.534	212.479
K09C4.3	WBGene00002006	hsp-2	0.077265	0.199255	0.131069	0.140603	0
C15H9.6	WBGene00002007	hsp-3	480.41	442.563	467.431	258.728	147.912
F43E2.8	WBGene00002008	hsp-4	31.4593	27.9045	56.5403	21.5145	29.249
C37H5.8	WBGene00002010	hsp-6	293.957	318.788	253.354	313.329	121.069
C14B9.1	WBGene00002011	hsp-12.2	326.499	391.022	325.478	295.704	60.1378
F38E11.1	WBGene00002012	hsp-12.3	8.29166	5.58486	11.46	3.4717	12.6452
F38E11.2	WBGene00002013	hsp-12.6	11.0953	8.88103	7.06477	12.2267	0
T27E4.8	WBGene00002015	hsp-16.1	0	0	0	0	0
Y46H3A.3	WBGene00002016	hsp-16.2	3.15943	13.7451	17.5707	4.04672	56.7683
T27E4.2	WBGene00002017	hsp-16.11	4.31534	31.8091	36.2002	4.5832	96.1641
Y46H3A.2	WBGene00002018	hsp-16.41	2.15476	9.90625	15.4226	2.40295	65.0291
T27E4.3	WBGene00002019	hsp-16.48	0	0	0	0	0
T27E4.9	WBGene00002020	hsp-16.49	0	0	0	0	0
F52E1.7	WBGene00002021	hsp-17	194.574	185.34	373.259	114.587	129.72
C09B8.6	WBGene00002023	hsp-25	197.097	204.678	185.85	136.071	93.5861
C14F11.5	WBGene00002024	hsp-43	51.725	74.4447	111.293	76.2104	24.7166
Y22D7AL.5	WBGene00002025	hsp-60	239.373	224.214	148.749	189.192	266.345
C12C8.1	WBGene00002026	hsp-70	0.624546	0.897887	0.916124	0.42359	5.31223
T05F1.6	WBGene00002027	hsr-9	43.9344	38.0028	34.6033	36.0316	2.83273
F08B4.6	WBGene00002028	hst-1	13.1922	12.2845	11.9237	11.9057	9.59292
C34F6.4	WBGene00002029	hst-2	9.17895	10.0522	8.85499	7.71496	6.67731
F40H3.5	WBGene00002030	hst-3.1	11.7884	8.74683	8.88802	10.5292	5.74085
Y34B4A.3	WBGene00002031	hst-6	7.20507	8.70537	8.2962	6.23523	7.62973
F41H10.10	WBGene00002032	htp-1	3.04273	3.88863	2.44336	6.92657	5.71938
Y73B6BL.2	WBGene00002033	htp-2	0.815671	1.32619	1.21813	1.08143	1.23841
F57C9.5	WBGene00002034	htp-3	1.07958	1.82695	1.32596	13.6232	2.73684
F29D10.4	WBGene00002035	hum-1	32.242	31.4391	38.0597	38.9393	34.1912
F36D4.3	WBGene00002036	hum-2	37.1615	39.976	52.867	62.7021	49.2848
F46C3.3	WBGene00002037	hum-4	59.5567	53.6983	47.8879	50.7253	13.1707
T02C12.1	WBGene00002038	hum-5	69.4904	66.3291	66.8939	80.7848	51.692
T10H10.1	WBGene00002039	hum-6	10.9708	10.8968	10.7562	10.7637	11.3088
F56A6.2	WBGene00002040	hum-7	11.4551	13.3626	18.3215	17.3997	1.70836
Y66H1A.6	WBGene00002041	hum-8	14.0386	8.56596	12.1059	9.87769	16.1583
H26D21.1	WBGene00002042	hus-1	8.70493	6.82456	5.13891	4.86194	2.71579
C09G4.1	WBGene00002043	hyl-1	36.3567	26.2776	19.3903	44.8455	53.1186
K02G10.6	WBGene00002044	hyl-2	64.4925	64.6834	57.0551	54.5618	38.5736
C56C10.8	WBGene00002045	icd-1	2037.87	2020.85	1593.27	1611.34	1079.2
C01F6.8	WBGene00002046	icln-1	98.5495	107.836	83.7008	97.7646	54.0827
Y39G10AR.13	WBGene00002047	icp-1	17.1369	12.4376	7.22334	9.86702	11.2465
B0244.2	WBGene00002048	ida-1	152.215	195.902	280.272	234	50.1247
F38B2.1	WBGene00002050	ifa-1	164.915	238.095	273.912	211.8	21.2778
F52E10.5	WBGene00002051	ifa-3	0.601158	0.637349	0.506473	0.831209	0.273893
K05B2.3	WBGene00002052	ifa-4	39.1892	35.5562	51.4019	38.2641	18.1571
F10C1.2	WBGene00002053	ifb-1	265.621	293.459	345.863	267.282	98.7621
F10C1.7	WBGene00002054	ifb-2	919.253	640.649	695.525	681.465	141.501
F37B4.2	WBGene00002055	ifc-1	662.142	256.337	321.816	271.784	20.9452
M6.1	WBGene00002056	ifc-2	318.122	307.226	299.586	318.532	59.1743
R04E5.10	WBGene00002057	ifd-1	73.8008	64.3792	48.788	58.3792	27.2349
F25E2.4	WBGene00002058	ifd-2	66.7816	51.7668	52.6113	50.196	7.94665
F53A2.6	WBGene00002059	ife-1	145.272	147.96	116.234	143.681	103.651
R04A9.4	WBGene00002060	ife-2	125.145	138.058	86.4096	74.7694	86.4491
B0348.6	WBGene00002061	ife-3	61.3565	53.7939	41.9082	36.8438	49.2062
C05D9.5	WBGene00002062	ife-4	15.6819	14.6462	14.0365	11.5333	20.2392
Y57A10A.30	WBGene00002063	ife-5	7.91814	10.2101	9.13977	27.8453	3.08722
T05G5.10	WBGene00002064	iff-1	18.6546	26.1536	40.0935	24.2884	172.245
F54C9.1	WBGene00002065	iff-2	1771.24	1838.38	1303.42	1449.04	883.572
M110.4	WBGene00002066	ifg-1	163.854	181.476	141.042	153.953	7.47725
C43C3.1	WBGene00002067	ifp-1	176.861	164.988	190.15	130.468	35.2874
C27A2.3	WBGene00002068	ify-1	9.20047	6.81198	4.85336	4.29247	8.93705
C04F12.3	WBGene00002069	ikb-1	8.80128	9.74549	12.5311	16.0116	11.9447
K07A1.8	WBGene00002070	ile-1	50.7993	42.0071	49.753	30.8285	55.6332
T04G9.3	WBGene00002071	ile-2	48.1815	44.9523	37.834	30.4851	60.8018
T19B10.7	WBGene00002072	ima-1	13.5713	14.5056	16.4987	16.0388	8.80577
F26B1.3	WBGene00002073	ima-2	35.4198	22.8024	9.33554	12.7343	33.5032
F32E10.4	WBGene00002074	ima-3	209.721	249.718	212.473	231.669	23.0766
F28B3.8	WBGene00002075	imb-1	32.6649	29.4442	25.6886	30.1032	24.6339
R06A4.4	WBGene00002076	imb-2	35.5909	31.9057	33.6752	55.3368	25.4226
C53D5.6	WBGene00002077	imb-3	247.841	311.498	194.383	280.311	9.06335
ZK742.1	WBGene00002078	xpo-1	98.798	101.322	131.335	145.988	23.0554
Y48G1A.5	WBGene00002079	xpo-2	24.8934	21.4426	17.0574	19.0892	3.883
C49H3.10	WBGene00002080	xpo-3	29.6171	29.294	24.7339	25.3881	11.7096
F54G8.3	WBGene00002081	ina-1	20.7198	17.3242	21.3197	18.7134	25.84
F57B9.6	WBGene00002083	inf-1	776.595	783.415	532.705	589.37	128.491
F13B12.5	WBGene00002084	ins-1	19.81	30.689	31.4392	27.2427	0.825545
ZK75.2	WBGene00002085	ins-2	0.790419	0.338876	0.319338	0.498942	0
ZK75.3	WBGene00002086	ins-3	6.16405	11.013	10.8071	11.036	3.37385
ZK75.1	WBGene00002087	ins-4	1.39988	1.84292	2.24138	1.18646	2.6114
ZK84.3	WBGene00002088	ins-5	6.75138	9.64902	7.04925	7.84901	0.500688
ZK84.6	WBGene00002089	ins-6	6.14967	10.3834	12.3546	9.43006	2.43648
ZK1251.2	WBGene00002090	ins-7	0.833557	1.53335	2.79382	0.4283	1.92867
ZK1251.11	WBGene00002091	ins-8	0.100222	0	0.107523	0	0
C06E2.8	WBGene00002092	ins-9	0.210096	0.13689	0.290091	0.436342	3.12892
T08G5.12	WBGene00002093	ins-10	8.85016	24.664	23.1	15.0057	0
C17C3.4	WBGene00002094	ins-11	2.98352	6.61198	20.8096	4.43528	3.98771
C17C3.19	WBGene00002095	ins-12	5.75987	2.4736	5.31126	4.10002	4.11231
C17C3.18	WBGene00002096	ins-13	0	0	0	0.309661	0
F41G3.16	WBGene00002097	ins-14	10.005	9.56867	7.03658	8.18717	1.06287
F41G3.17	WBGene00002098	ins-15	0.549773	0.644221	1.23544	0.944542	1.09052
Y39A3A.5	WBGene00002099	ins-16	2.52628	5.9559	10.3065	2.52236	0
F56F3.6	WBGene00002100	ins-17	79.9868	90.6579	111.135	61.931	14.7997
T28B8.2	WBGene00002101	ins-18	44.0189	39.3993	53.3657	29.8652	49.1942
T10D4.13	WBGene00002102	ins-19	0.353508	0.445191	0.265035	1.71735	0.981468
ZK84.7	WBGene00002103	ins-20	1.11123	5.50187	8.55451	2.48667	5.72848
M04D8.1	WBGene00002104	ins-21	4.1592	6.62249	2.1273	2.26881	6.77041
M04D8.2	WBGene00002105	ins-22	9.26569	8.83964	9.14823	5.68587	5.19405
M04D8.3	WBGene00002106	ins-23	0.47745	0.337639	0.650538	0.252684	1.64737
ZC334.3	WBGene00002107	ins-24	2.48704	3.53963	3.59753	4.15553	3.54872
ZC334.8	WBGene00002108	ins-25	2.88712	7.84311	6.62294	5.66365	0
ZC334.1	WBGene00002109	ins-26	15.0932	17.51	17.7289	9.47658	5.72764
ZC334.11	WBGene00002110	ins-27	92.3994	49.2821	35.7527	22.8038	29.846
ZC334.9	WBGene00002111	ins-28	11.0405	12.2494	23.0093	6.62416	11.8294
ZC334.10	WBGene00002112	ins-29	7.21437	12.3307	11.5834	7.79793	7.42854
ZC334.2	WBGene00002113	ins-30	23.5917	29.447	27.0585	15.8338	2.49975
T10D4.4	WBGene00002114	ins-31	0.0488813	0.208024	0.057984	0.458255	1.02638
Y8A9A.6	WBGene00002115	ins-32	0.271728	0.477868	0.103384	0.0980517	0
W09C5.4	WBGene00002116	ins-33	0.460526	0.224439	0.122175	0.0414217	40.0367
F52B11.6	WBGene00002117	ins-34	3.34534	1.3127	1.66425	1.94135	0
K02E2.4	WBGene00002118	ins-35	36.9674	32.9811	30.5199	10.9338	200.524
Y53H1A.4	WBGene00002119	ins-36	3.09682	1.3193	0.365221	1.98819	0
F08G2.6	WBGene00002120	ins-37	0.445781	0.342006	0.370047	0.293584	1.0497
C17C3.20	WBGene00002121	ins-38	0	0	0	0	0
C16E9.4	WBGene00002123	inx-1	31.6378	41.9113	43.1028	48.6118	19.9545
F08G12.10	WBGene00002124	inx-2	2.52966	2.9302	2.8173	2.68205	0.509065
F22F4.2	WBGene00002125	inx-3	18.1569	34.2786	30.577	26.7725	1.35961
R09F10.4	WBGene00002127	inx-5	89.5012	80.4033	68.8207	68.1106	53.6165
C36H8.2	WBGene00002128	inx-6	27.5578	41.2124	37.7126	37.7514	1.65223
K02B2.4	WBGene00002129	inx-7	12.1782	11.8906	17.0304	15.2001	5.4415
ZK792.2	WBGene00002130	inx-8	0.132179	0.198114	0.155671	0.0728449	0.845725
ZK792.3	WBGene00002131	inx-9	0.0532251	0.191394	0.218115	0.158576	2.96384
T18H9.5	WBGene00002132	inx-10	20.3766	21.6327	29.2482	26.1581	10.046
W04D2.3	WBGene00002133	inx-11	10.3396	7.87309	11.9563	11.0052	5.45463
ZK770.3	WBGene00002134	inx-12	223.826	188.424	173.842	158.018	94.2199
Y8G1A.2	WBGene00002135	inx-13	183.283	152.851	160.992	138.095	104.415
F07A5.1	WBGene00002136	inx-14	8.72473	9.17938	8.55339	7.99664	3.5875
R12E2.9	WBGene00002137	inx-15	90.4964	70.5716	63.8546	61.9439	63.5918
R12E2.5	WBGene00002138	inx-16	84.1173	63.9263	61.7966	57.6544	44.4024
R12E2.4	WBGene00002139	inx-17	47.8557	37.5898	32.7104	34.9019	18.5706
C18H7.2	WBGene00002140	inx-18	12.0984	14.6207	14.9959	14.5618	5.03757
T16H5.1	WBGene00002141	inx-19	3.79258	4.4	5.40614	4.51498	1.62311
T23H4.1	WBGene00002142	inx-20	3.38958	4.34525	6.21969	4.27175	5.682
Y47G6A.1	WBGene00002143	inx-21	0.870407	1.09094	0.763934	4.31681	4.48216
Y47G6A.2	WBGene00002144	inx-22	0.527884	0.545821	0.639188	2.32939	1.65397
C09B8.1	WBGene00002146	ipp-5	37.2291	36.8419	35.4438	41.0352	19.188
C41C4.4	WBGene00002147	ire-1	27.8079	26.109	30.2021	30.4376	13.5191
F44C4.4	WBGene00002148	gon-14	32.1816	32.0093	30.8325	37.8892	12.1165
R03E9.4	WBGene00002149	irk-1	5.30214	6.60548	8.77443	8.42544	1.13301
M02A10.2	WBGene00002150	irk-2	4.25821	5.64994	6.7198	6.58381	1.80108
K04G11.5	WBGene00002151	irk-3	6.3168	7.96699	8.36907	10.6266	4.74754
R11A8.6	WBGene00002152	iars-1	92.2181	96.449	76.0124	82.13	83.8272
C25A1.7	WBGene00002153	iars-2	38.9586	41.3279	29.3377	44.492	31.1852
F42G8.12	WBGene00002162	isp-1	430.798	395.953	324.147	324.473	224.105
C54D1.3	WBGene00002163	ist-1	11.6095	12.2852	14.4151	19.7786	2.90051
F37A4.8	WBGene00002169	isw-1	29.8524	26.6689	21.7032	24.0607	18.5352
F33D4.2	WBGene00002173	itr-1	35.7758	35.4845	46.2479	42.9808	13.0542
W03D8.6	WBGene00002174	itx-1	39.422	36.6565	43.0341	37.8168	20.2109
Y105C5B.21	WBGene00002175	jac-1	22.6955	24.0524	32.1345	36.6721	6.9838
F56D12.4	WBGene00002176	jip-1	21.1295	23.5572	29.9515	30.8284	6.82742
F35C8.3	WBGene00002177	jkk-1	7.22855	8.30712	9.38206	10.8556	1.47078
B0478.1	WBGene00002178	jnk-1	26.5608	30.8621	34.5432	35.0881	10.2666
T22C1.7	WBGene00002179	jph-1	62.0469	72.4466	84.9418	94.3853	12.2908
Y77E11A.4	WBGene00002180	jtr-1	15.9613	16.2018	15.7231	10.5097	16.729
K03D10.1	WBGene00002181	kal-1	22.9868	16.7825	25.2406	21.2227	13.7255
F08F8.3	WBGene00002182	kap-1	4.21493	4.7607	5.63323	4.63444	4.57296
T02G5.8	WBGene00002183	kat-1	87.2845	67.0235	63.6765	61.204	68.0679
C47D12.7	WBGene00002184	kel-1	12.1099	10.5582	14.4206	11.3276	4.45514
T27E9.4	WBGene00002185	kel-3	21.4221	20.7536	21.9391	18.6364	17.4919
T16H12.6	WBGene00002186	kel-10	0.86107	0.407346	0.469224	0.444327	0.367039
T07A9.3	WBGene00002187	kgb-1	63.4449	64.7209	76.5079	60.3471	51.6594
ZC416.4	WBGene00002188	kgb-2	2.13345	2.01374	3.19398	2.20318	3.37243
ZK909.2	WBGene00002189	kin-1	244.325	278.808	351.325	328.557	21.0007
R07E4.6	WBGene00002190	kin-2	234.848	272.557	287.383	245.947	94.4735
B0205.7	WBGene00002191	kin-3	227.215	225.333	206.818	216.134	182.1
C10C6.1	WBGene00002192	kin-4	23.9615	26.8082	33.9741	36.054	12.6502
T13H10.1	WBGene00002193	kin-5	0.0579972	0.0658444	0.0580585	0.0413836	0
ZK20.2	WBGene00002194	kin-6	0.152778	0.28073	0.141618	0.196114	0
F08F1.1	WBGene00002195	kin-9	6.59968	11.6776	12.6685	12.1187	2.1276
T01G9.6	WBGene00002196	kin-10	194.568	188.947	160.379	172.179	103.672
F22D6.1	WBGene00002198	kin-14	1.7531	2.30753	2.55141	3.04681	2.03948
M176.6	WBGene00002199	kin-15	12.6729	14.5077	10.4296	12.2261	3.98527
M176.7	WBGene00002200	kin-16	15.4377	8.89321	10.1667	10.2257	7.32993
T17E9.1	WBGene00002201	kin-18	35.2596	33.3227	38.9123	42.7997	5.99628
C03C10.1	WBGene00002202	kin-19	225.871	239.802	247.845	253.425	60.1389
F46F2.2	WBGene00002203	kin-20	73.0828	77.7332	89.3526	85.3378	50.6199
W08D2.8	WBGene00002204	kin-21	0	0	0.0307881	0	0
W04G5.6	WBGene00002205	kin-23	2.09628	2.38929	3.04885	2.02732	0.167346
K07F5.4	WBGene00002206	kin-24	0.299956	0.0282468	0.034995	0.00820143	0
B0302.1	WBGene00002207	sid-3	22.2303	25.6616	32.0407	30.0866	1.65576
T06C10.6	WBGene00002208	kin-26	0.0211483	0.0481787	0	0	0
F58H12.1	WBGene00002210	kin-29	38.6001	43.9646	53.9533	56.9224	5.04826
M01B2.1	WBGene00002211	kin-30	1.34595	1.35297	1.80719	1.34857	0.814022
B0523.1	WBGene00002212	kin-31	0.477017	0.790511	1.06321	1.34239	0.414456
C30F8.4	WBGene00002213	kin-32	14.7345	12.6829	14.2442	14.6667	8.44492
M7.2	WBGene00002214	klc-1	4.73212	6.62205	6.34788	9.0395	7.49637
C18C4.10	WBGene00002215	klc-2	65.1691	75.8442	84.9183	81.8443	63.8755
T09A5.2	WBGene00002216	klp-3	24.9041	25.6673	27.4916	26.6369	20.6414
F56E3.3	WBGene00002217	klp-4	30.9562	38.4982	44.9908	45.7043	16.8793
R144.1	WBGene00002218	klp-6	0.506155	0.675125	0.970318	0.637849	0.174352
K11D9.1	WBGene00002219	klp-7	34.4574	33.1168	38.43	35.5513	14.3568
C15C7.2	WBGene00002220	klp-8	12.8236	13.0237	14.1087	11.872	12.0269
C33H5.4	WBGene00002221	klp-10	2.14148	2.50651	1.72063	3.00186	1.42317
F20C5.2	WBGene00002222	klp-11	62.2167	65.1425	70.3003	65.2866	23.6957
T01G1.1	WBGene00002223	klp-12	52.3082	56.5147	60.675	72.8406	35.5343
F22F4.3	WBGene00002224	klp-13	5.68867	7.6612	8.09344	8.80049	1.31153
M01E11.6	WBGene00002225	klp-15	7.73894	8.03289	7.19985	6.34066	3.31858
C41G7.2	WBGene00002226	klp-16	15.9446	13.7009	14.8947	11.515	5.47301
W02B12.7	WBGene00002227	klp-17	0.618233	0.47394	0.622965	0.378627	0.623681
C06G3.2	WBGene00002228	klp-18	5.67313	4.92286	2.87163	3.28688	6.69775
Y43F4B.6	WBGene00002229	klp-19	17.1262	13.2334	8.61992	9.17637	2.30588
Y50D7A.6	WBGene00002230	klp-20	10.6888	10.9204	11.7026	8.62463	3.30592
C02F5.1	WBGene00002231	knl-1	11.0559	7.4942	4.74273	5.96765	8.22129
F11A6.1	WBGene00002232	kpc-1	28.3429	32.3436	37.2724	35.6315	18.1709
C25B8.1	WBGene00002233	kqt-1	12.327	15.0671	18.0906	16.787	2.83204
M60.5	WBGene00002234	kqt-2	11.8628	8.09895	10.2969	9.89642	6.05971
Y54G9A.3	WBGene00002235	kqt-3	9.08153	9.06195	11.3299	10.0147	2.59883
T02G5.9	WBGene00002238	kars-1	223.264	231.942	131.604	168.857	44.4631
F13B9.5	WBGene00002239	ksr-1	20.8703	22.753	25.3803	26.0172	8.60045
F58D5.4	WBGene00002240	ksr-2	6.53674	6.01255	7.94601	8.94691	2.06609
F10C2.2	WBGene00002241	kup-1	28.2367	24.1711	23.0516	21.2152	18.7596
C53C9.3	WBGene00002242	kvs-1	8.51961	11.8782	13.287	10.8843	6.20501
Y54G2A.25	WBGene00002243	lad-2	14.2267	14.2974	19.4261	14.8651	6.10384
Y71H2AM.19	WBGene00002244	laf-1	80.5866	89.7743	60.2721	72.6948	47.0429
K08B4.1	WBGene00002245	lag-1	16.7871	17.9051	20.0088	25.2235	13.3514
Y73C8B.4	WBGene00002246	lag-2	1.03877	1.87208	2.1375	1.39761	0.323734
W03F8.5	WBGene00002247	lam-1	55.8686	57.5928	53.4106	58.2091	29.4355
T22A3.8	WBGene00002248	lam-3	0.664163	0.536512	0.509646	0.494901	3.15688
ZK353.6	WBGene00002249	lap-1	155.463	198.062	175.259	147.27	89.8746
W07G4.4	WBGene00002250	lap-2	50.3538	75.0947	80.5557	74.7384	41.6362
B0457.1	WBGene00002251	lat-1	29.5036	33.7102	40.8258	41.4317	20.2097
B0286.2	WBGene00002252	lat-2	5.97745	8.84067	11.9272	9.92899	4.22982
F40F4.3	WBGene00002253	lbp-1	140.519	126.512	327.165	172.206	45.3794
F40F4.2	WBGene00002254	lbp-2	219.82	225.273	197.729	146.431	384.981
F40F4.4	WBGene00002255	lbp-3	78.9445	106.822	47.9149	58.4894	18.8432
ZK742.5	WBGene00002256	lbp-4	66.2148	54.2732	32.2952	29.005	37.663
W02D3.7	WBGene00002257	lbp-5	155.632	72.8254	55.0074	41.234	151.083
W02D3.5	WBGene00002258	lbp-6	736.93	400.851	363.65	273.073	673.228
T22G5.2	WBGene00002259	lbp-7	49.5665	36.5412	35.4299	35.8203	96.1961
T22G5.6	WBGene00002260	lbp-8	0.236001	0.444602	0.414833	0.0628991	0
F58A3.1	WBGene00002261	ldb-1	66.8469	68.288	76.7879	83.3602	10.8662
F13D12.2	WBGene00002262	ldh-1	125.719	132.731	119.065	105.136	93.96
K08H10.1	WBGene00002263	lea-1	80.7014	103.065	119.513	124.547	33.5355
W09H1.6	WBGene00002264	lec-1	676.937	563.96	728.789	535.993	125.45
F52H3.7	WBGene00002265	lec-2	268.92	309.163	428.001	534.214	135.495
ZK892.1	WBGene00002266	lec-3	188.563	221.257	253.687	250.524	25.1065
C44F1.3	WBGene00002267	lec-4	111.999	47.5076	58.5526	52.2064	162.179
ZK1248.16	WBGene00002268	lec-5	258.383	263.365	330.23	233.177	407.095
Y55B1AR.1	WBGene00002269	lec-6	781.034	437.43	603.767	371.271	586.717
R07B1.2	WBGene00002270	lec-7	10.137	14.2947	31.1136	14.78	12.0503
R07B1.10	WBGene00002271	lec-8	102.404	83.6723	151.003	64.3812	41.8426
C16H3.2	WBGene00002272	lec-9	819.948	638.607	583.517	446.558	194.196
W01A11.4	WBGene00002273	lec-10	977.376	687.363	688.14	638.618	88.901
F38A5.3	WBGene00002274	lec-11	145.163	78.457	81.6485	137.612	87.9131
W01G7.5	WBGene00002275	lem-2	37.2974	35.4626	25.4261	32.5771	17.4851
F42H11.2	WBGene00002276	lem-3	7.86843	6.63991	7.83665	11.0452	10.8403
F01G12.5	WBGene00002280	let-2	311.581	388.639	357.867	333.757	4.40318
C44H4.2	WBGene00002282	let-4	0.425444	0.488344	0.739145	0.39756	5.78073
C05G5.6	WBGene00002285	let-7	0	0	0	0	0
K08F8.6	WBGene00002295	let-19	33.5323	36.5108	46.6143	42.6495	3.89957
T19E10.1	WBGene00002297	ect-2	7.83765	5.37122	3.24857	4.76325	1.86743
ZK1067.1	WBGene00002299	let-23	11.4243	12.3773	18.9185	16.2167	5.18778
Y54E5B.3	WBGene00002324	let-49	11.6662	11.0651	11.8036	8.2658	8.37076
ZK792.6	WBGene00002335	let-60	121.967	121.888	123.171	123.555	53.6049
M7.1	WBGene00002344	let-70	522.135	536.774	605.665	531.574	92.7341
R06C7.10	WBGene00002348	myo-1	175.677	283.868	263.751	331.095	10.1977
F38H4.9	WBGene00002363	let-92	179.872	171.511	180.888	165.557	101.996
K08E7.3	WBGene00002368	let-99	1.25783	1.76183	1.86107	4.69819	1.81011
Y65B4BR.2	WBGene00002393	lpr-1	1.22618	1.03065	1.04565	0.985001	23.2404
F52H3.1	WBGene00002497	let-268	13.2735	10.9914	7.56396	8.22639	19.3819
B0261.2	WBGene00002583	let-363	27.6649	28.0238	29.5837	30.002	5.2933
F26B1.7	WBGene00002601	let-381	1.64411	2.62513	2.5923	3.22004	1.69256
F26D11.11	WBGene00002632	let-413	34.9727	31.9938	37.2557	37.8791	18.1158
F26F12.7	WBGene00002637	let-418	49.8086	43.2998	36.6892	49.0763	12.1966
C10H11.9	WBGene00002694	let-502	23.5682	20.7285	24.0608	26.1344	17.0086
E01A2.4	WBGene00002696	let-504	30.1877	31.3205	28.898	28.3924	13.4759
C01G8.9	WBGene00002717	let-526	98.217	88.6907	107.249	112.117	3.08319
F57B10.1	WBGene00002783	let-607	92.6673	92.329	93.4873	98.2594	8.3896
C29E6.1	WBGene00002827	let-653	7.233	2.95265	5.02697	3.84573	1.75557
F57B9.2	WBGene00002845	let-711	42.0709	42.2006	48.6202	44.4058	5.92797
C16A3.3	WBGene00002850	let-716	60.5393	77.4315	54.1157	67.83	17.2818
C05D11.12	WBGene00002855	let-721	56.1551	37.1701	47.9686	42.7672	68.6741
C29E4.8	WBGene00002879	let-754	147.01	126.719	86.483	89.5889	119.86
C05D11.4	WBGene00002881	let-756	33.6933	28.1362	30.0673	56.3901	10.3657
F20H11.2	WBGene00002889	let-765	40.7459	45.7994	52.2118	60.0557	33.5668
C56G2.6	WBGene00002891	let-767	285.478	192.777	162.129	144.203	121.216
H19M22.2	WBGene00002915	let-805	170.902	140.258	170.226	155.695	14.0315
F33A8.1	WBGene00002957	let-858	34.7545	32.5801	29.6838	30.4715	19.2556
F09E8.7	WBGene00002974	lev-1	15.7712	18.4798	20.0349	20.999	13.3344
C35C5.5	WBGene00002975	lev-8	2.24381	3.43468	2.09463	3.02854	3.72979
T07H6.5	WBGene00002976	lev-9	6.64289	8.72897	8.00251	10.619	1.16534
Y105E8A.7	WBGene00002977	lev-10	38.1422	48.6938	54.3048	50.3452	10.3974
Y105E8B.1	WBGene00002978	lev-11	1576.09	1716.12	2090.82	1682.33	506.719
C46H11.4	WBGene00002979	lfe-2	57.9351	46.1808	59.5824	82.7217	24.2785
C32D5.9	WBGene00002980	lgg-1	378.718	431.32	700.144	632.858	856.593
ZK593.6	WBGene00002981	lgg-2	139.238	187.605	330.595	351.517	5.22601
B0336.8	WBGene00002982	lgg-3	26.2264	24.1237	24.0087	19.1735	11.4069
C54G7.3	WBGene00002983	lgx-1	0.462464	0.49436	0.62946	0.434736	2.17432
C29A12.3	WBGene00002985	lig-1	15.393	13.2087	9.70117	21.9643	10.3377
C07H6.1	WBGene00002986	lig-4	20.2538	21.4866	21.9762	26.7651	10.6696
ZC64.4	WBGene00002987	lim-4	4.95202	9.14259	9.2439	10.1044	0.56459
K03E6.1	WBGene00002988	lim-6	7.30063	7.78193	6.99289	6.93185	2.00614
C04F1.3	WBGene00002989	lim-7	7.82292	11.1243	12.9583	13.4774	6.62212
C37F5.1	WBGene00002990	lin-1	17.1453	16.9558	23.3095	23.4917	2.30895
F17E5.1	WBGene00002991	lin-2	27.249	28.9359	32.1284	33.8405	13.0247
F36H1.4	WBGene00002992	lin-3	8.15049	13.0589	16.8927	16.4212	2.37278
F59G1.6	WBGene00002993	lin-4	0	0	0	0	0
T09A5.10	WBGene00002994	lin-5	32.4079	28.7105	26.7904	30.8646	28.5468
Y54G11A.10	WBGene00002996	lin-7	43.9328	46.254	47.6382	38.1694	24.7585
B0454.1	WBGene00002997	lin-8	8.41876	7.04953	9.21316	17.6328	3.96381
ZK637.7	WBGene00002998	lin-9	15.905	15.6524	12.8829	18.2004	7.17469
C09H6.2	WBGene00002999	lin-10	26.9383	29.1506	39.3002	37.8384	7.99898
ZC247.3	WBGene00003000	lin-11	11.2262	12.2079	14.6958	17.1102	1.2295
R107.8	WBGene00003001	lin-12	2.70973	2.50372	3.27497	2.84804	3.28324
C03B8.4	WBGene00003002	lin-13	37.9646	38.9456	37.2286	77.4186	14.1646
T25C12.1	WBGene00003003	lin-14	166.873	191.155	215.453	231.098	17.7753
Y71F9B.5	WBGene00003006	lin-17	49.3684	34.6129	41.6128	41.3766	15.0046
C16B8.1	WBGene00003007	lin-18	21.7512	25.6097	25.1044	29.57	6.98792
Y54G2A.1	WBGene00003008	lin-22	3.5227	3.52979	4.71681	3.76947	9.15285
K10B2.1	WBGene00003009	lin-23	32.2179	32.9094	43.2991	40.416	20.8384
B0001.1	WBGene00003010	lin-24	62.7734	67.3578	65.5702	66.2483	29.1871
F56H9.5	WBGene00003011	lin-25	12.7173	12.3204	13.6949	13.6639	3.01139
F18A1.2	WBGene00003012	lin-26	93.7495	69.2277	81.4312	117.111	119.083
F02E9.2	WBGene00003014	lin-28	142.103	147.195	151.978	146.972	28.2553
W03C9.4	WBGene00003015	lin-29	5.15086	3.76277	6.6538	5.67517	0.912601
K10G6.1	WBGene00003017	lin-31	4.62508	3.43886	6.62353	4.83222	0.609374
T14F9.5	WBGene00003018	lin-32	7.69767	7.80449	6.15045	7.20311	0
H32C10.2	WBGene00003019	lin-33	51.2114	59.0344	60.8575	52.4636	54.1582
C32F10.2	WBGene00003020	lin-35	12.8408	10.0481	7.2438	8.70833	9.52653
F44B9.6	WBGene00003021	lin-36	17.7532	16.6425	18.8929	18.8737	8.39546
ZK418.4	WBGene00003022	lin-37	25.5174	24.3812	20.1959	20.3894	18.1542
C07H6.7	WBGene00003024	lin-39	19.7354	24.7096	24.1701	36.3444	6.20194
T27C4.4	WBGene00003025	lin-40	48.8216	47.3274	47.6183	48.2817	9.45445
C12C8.3	WBGene00003026	lin-41	80.2967	86.1712	91.3451	75.6892	11.3923
E01A2.3	WBGene00003029	lin-44	20.9479	15.3725	26.9113	19.5094	16.9043
Y73B6A.5	WBGene00003030	lin-45	28.4489	29.7189	37.5604	33.5588	15.9062
R186.4	WBGene00003031	lin-46	5.73142	4.42546	7.26036	4.93145	13.4102
F34D10.5	WBGene00003033	lin-48	20.9177	16.6648	29.1463	26.1969	2.33775
F42A9.2	WBGene00003034	lin-49	18.1586	18.006	23.3473	21.5231	11.1952
ZK632.13	WBGene00003035	lin-52	26.1969	24.1771	20.8838	18.5523	22.4364
K07A1.12	WBGene00003036	lin-53	76.899	53.2069	32.5425	38.6045	45.7822
JC8.6	WBGene00003037	lin-54	16.2933	13.9103	9.9791	10.0592	9.04819
ZK673.3	WBGene00003038	lin-56	8.24788	8.02761	7.37111	10.0777	3.81467
F56A12.3	WBGene00003039	lin-58	0	0	0	0	0
T12F5.4	WBGene00003040	lin-59	66.9784	67.1747	88.6682	89.9364	19.7522
R06C7.7	WBGene00003041	lin-61	21.9326	20.5352	17.7114	17.8958	15.982
C05B10.1	WBGene00003043	lip-1	34.0707	39.1789	56.5469	52.8389	4.97725
F18A1.3	WBGene00003044	lir-1	185.282	147.05	143.58	186.347	26.7804
F18A1.4	WBGene00003045	lir-2	18.0642	17.7283	16.9885	18.1319	5.61742
F37H8.1	WBGene00003046	lir-3	5.28323	4.98856	5.80442	4.14393	1.98185
T03F6.5	WBGene00003047	lis-1	53.4622	52.6352	59.5398	57.4635	30.0405
W06F12.1	WBGene00003048	lit-1	45.35	38.6716	51.7465	64.6167	10.7325
DY3.2	WBGene00003052	lmn-1	237.787	217.274	219.579	227.46	67.9863
C03B1.12	WBGene00003053	lmp-1	268.54	265.979	255.301	232.263	57.099
F48E8.1	WBGene00003055	lon-1	48.6073	20.7358	10.4436	9.30489	118.991
C39E6.1	WBGene00003056	lon-2	21.5161	23.1467	25.3813	19.8308	10.958
ZK836.1	WBGene00003057	lon-3	1.15759	1.01288	1.29708	1.58183	140.164
ZK945.9	WBGene00003058	lov-1	0.0148564	0.0154918	0.01915	0.01726	0.253473
C48E7.3	WBGene00003059	lpd-2	39.4217	48.2361	32.4854	38.8247	3.82124
Y47G6A.23	WBGene00003060	lpd-3	19.4788	17.9651	22.2231	20.9115	3.09797
ZK973.10	WBGene00003061	lpd-5	171.003	157.275	108.749	97.0084	164.617
K09H9.6	WBGene00003062	lpd-6	128.096	151.496	93.9075	123.891	22.5823
R13A5.12	WBGene00003063	lpd-7	304.914	379.659	341.083	438.29	64.1715
R10H10.1	WBGene00003064	lpd-8	56.845	60.6437	47.4279	51.2142	52.4418
T21C9.5	WBGene00003065	lpd-9	153.398	142.992	111.441	94.2613	112.967
ZC410.7	WBGene00003066	lpl-1	76.279	79.3684	57.4633	66.372	35.9994
F55H2.4	WBGene00003067	lrg-1	1.50162	3.0338	1.98601	2.24996	0.401107
T27C10.6	WBGene00003068	lrk-1	14.237	13.5397	17.5116	16.0081	3.38023
F29D11.1	WBGene00003071	lrp-1	28.8856	27.8827	46.1684	41.6587	58.5191
T21E3.3	WBGene00003072	lrp-2	14.0293	14.065	20.0999	17.1512	5.36294
R74.1	WBGene00003073	lars-1	144.385	184.223	153.546	208.758	80.7018
ZK524.3	WBGene00003074	lars-2	16.263	15.8663	12.2894	17.6917	8.00599
T04H1.6	WBGene00003075	lrx-1	0.46196	0.751967	0.77494	0.573025	2.36009
F40F8.9	WBGene00003076	lsm-1	43.6507	36.8658	33.6553	24.9575	9.40742
Y62E10A.12	WBGene00003077	lsm-3	98.4059	81.3201	53.1206	45.04	82.1716
F32A5.7	WBGene00003078	lsm-4	37.592	31.6632	22.5763	21.4779	41.3984
F28F8.3	WBGene00003079	lsm-5	65.9626	57.4825	41.595	31.0841	42.2337
Y71G12B.14	WBGene00003080	lsm-6	93.9942	77.4125	48.4373	41.3785	48.2964
ZK593.7	WBGene00003081	lsm-7	75.4838	60.5487	40.5785	36.2668	63.904
Y73B6BL.32	WBGene00003082	lsm-8	63.2605	56.2544	36.6749	38.4651	47.1995
T22A3.3	WBGene00003083	lst-1	7.18399	9.81883	10.0541	6.32273	11.1432
R160.7	WBGene00003084	lst-2	32.2084	32.3314	34.6816	66.2664	8.76901
Y37A1B.1	WBGene00003085	lst-3	75.2838	69.7185	66.9987	57.0113	25.1811
Y37A1B.2	WBGene00003086	lst-4	30.5623	42.4718	49.3432	52.2271	43.6465
F49H12.1	WBGene00003087	lsy-2	43.0443	38.1336	46.0464	55.7001	3.15104
C32C4.6	WBGene00003088	lsy-6	0	0	0	0	0
K02C4.4	WBGene00003089	ltd-1	27.2577	21.4053	29.3198	29.4721	47.5023
Y22F5A.4	WBGene00003090	lys-1	566.638	396.774	580.061	325.861	598.131
Y22F5A.5	WBGene00003091	lys-2	116.804	104.879	60.5218	105.357	196.35
Y22F5A.6	WBGene00003092	lys-3	19.3146	17.4172	33.6671	15.756	28.3288
F58B3.1	WBGene00003093	lys-4	245.44	340.788	219.413	186.518	29.9545
F58B3.2	WBGene00003094	lys-5	16.2101	17.1487	3.67312	12.8692	0.658035
F58B3.3	WBGene00003095	lys-6	5.71547	3.25543	4.81254	2.27855	0.642485
C02A12.4	WBGene00003096	lys-7	32.9139	54.0647	106.787	33.6536	51.8775
C17G10.5	WBGene00003097	lys-8	134.358	161.922	212.97	115.734	165.597
C54C8.6	WBGene00003098	lys-9	3.95544	0.202405	1.07427	0.0501583	0
F17E9.11	WBGene00003099	lys-10	6.93642	2.10391	5.58273	1.19374	0
Y53C12B.5	WBGene00003100	mab-3	0.765436	0.703874	0.578098	0.743329	0.186263
C08C3.3	WBGene00003102	mab-5	45.6789	30.0586	34.5894	51.0659	20.4452
ZC13.4	WBGene00003104	mab-7	1.04852	1.11258	1.72022	1.74037	48.5638
T27A1.6	WBGene00003106	mab-9	12.9193	8.87772	14.2037	13.6479	5.06352
R166.1	WBGene00003107	mab-10	0.358728	0.319787	0.37947	0.104623	0.522585
Y71G12B.20	WBGene00003111	mab-20	20.9919	18.2	20.4854	22.7351	10.4646
F35G12.6	WBGene00003112	mab-21	8.98778	8.05968	8.80865	7.22553	17.0856
C32C4.5	WBGene00003114	mab-23	1.06928	1.41183	2.76375	1.72847	0.998312
Y48C3A.7	WBGene00003119	mac-1	32.8989	39.7149	26.957	45.3987	10.8058
R09B3.5	WBGene00003123	mag-1	135.531	117.621	76.7754	76.0567	103.772
K10B3.9	WBGene00003124	mai-1	28.5489	24.8726	24.6767	15.5789	27.4451
Y37E11AL.7	WBGene00003129	map-1	67.7746	53.938	49.2558	50.1871	37.7355
[truncated: 44,171 more rows]

## Sheet: DESeq2
Sequence_Name_Gene	Gene_WB_ID	Gene_Public_Name	dpy27_RNAi_L1_log2_fold_change	dpy27_RNAi_L1_padj	RB2301_L1_log2_fold_change	RB2301_L1_padj	EKM99_L1_log2_fold_change	EKM99_L1_log2_padj	lsm-1(tm3585)_L3_log2_fold_change	lsm-1(tm3585)_L3_log2_padj
Y110A7A.10	WBGene00000001	aap-1	0.0553667	0.92353	-0.0105788	0.988512	0.259996	0.548959	-0.188417	0.999988
F27C8.1	WBGene00000002	aat-1	-0.0979033	0.880056	-0.140163	0.815984	-0.00662344	0.991965	-0.184603	0.999988
F07C3.7	WBGene00000003	aat-2	0.0371087	0.92002	-0.057602	0.879748	0.0207068	0.965656	0.225531	0.999988
F52H2.2	WBGene00000004	aat-3	-0.123494	0.786302	-0.158529	0.741313	-0.215613	0.644532	0.120356	0.999988
T13A10.10	WBGene00000005	aat-4	0.325158	0.509842	0.121889	0.828877	-0.0445434	0.942048	0.08838	0.999988
C55C2.5	WBGene00000006	aat-5	0.220172	0.590664	0.154902	0.693894	0.587544	0.12897	-0.0783019	0.999988
T11F9.4	WBGene00000007	aat-6	-0.0657343	0.919308	-0.228072	0.735915	-0.685472	0.0719203	-0.402379	0.999988
F54D12.3	WBGene00000008	aat-7	-0.751942	0.20675	-1.29533	0.0251199	-1.36704	0.0164643	-0.0275126	0.999988
F28F9.4	WBGene00000009	aat-8	0.453678	0.50402	0.727222	0.258599	0.118793	0.879769	-0.408181	0.999988
Y53H1C.1	WBGene00000010	aat-9	-0.0844968	0.840942	-0.412243	0.308603	-0.0428883	0.921731	0.0875123	0.999988
C50F2.9	WBGene00000012	abf-1	-0.0690135	NA	-0.300812	NA	-0.168437	NA	-0.0879628	0.999988
C50F2.10	WBGene00000013	abf-2	0.319084	NA	0.510661	NA	0.406964	NA	-0.0996254	0.999988
F54B8.5	WBGene00000014	abf-3	0.0620461	NA	-0.0972202	NA	-0.137353	NA	-0.032374	NA
Y38H6C.22	WBGene00000015	abf-4	0.16965	NA	1.02033	NA	0.500988	NA	0.54645	0.999988
T22H6.5	WBGene00000016	abf-5	0.352549	0.602018	0.393658	0.596301	0.132158	0.879261	-0.227177	0.999988
T22H6.7	WBGene00000017	abf-6	0.382004	0.582576	0.389475	0.614656	-0.293764	0.709568	-0.306889	0.999988
M79.1	WBGene00000018	abl-1	0.049951	0.908368	0.134506	0.752367	0.381691	0.335405	-0.178358	0.999988
C24F3.5	WBGene00000019	abt-1	-0.221463	NA	-0.374593	NA	-0.0919334	NA	0.0192145	0.999988
F12B6.1	WBGene00000020	abt-2	0.0688089	0.908171	0.473882	0.265438	0.58387	0.201191	0.119559	0.999988
F55G11.9	WBGene00000021	abt-3	0.100802	NA	0.117523	NA	0.160326	NA	NA	NA
Y39D8C.1	WBGene00000022	abt-4	-0.774255	0.0885079	-0.431828	0.453298	-0.237881	0.686928	0.0672359	NA
Y53C10A.9	WBGene00000023	abt-5	-0.511958	NA	-0.273284	NA	0.675364	0.381882	0.884359	0.999988
AC3.3	WBGene00000024	abu-1	-0.0901356	NA	0.0411592	NA	-0.177287	NA	-0.0398874	NA
F19G12.7	WBGene00000025	abu-2	0.264209	NA	0.112287	NA	0.0560055	NA	0.00954034	NA
F31A3.1	WBGene00000026	abu-3	NA	NA	NA	NA	NA	NA	NA	NA
Y5H2A.3	WBGene00000027	abu-4	-0.118855	NA	0.0105761	NA	-0.186741	NA	-0.119395	NA
Y105C5A.4	WBGene00000028	abu-5	0.103114	NA	NA	NA	0.162858	NA	NA	NA
C03A7.7	WBGene00000029	abu-6	NA	NA	NA	NA	NA	NA	NA	NA
C03A7.8	WBGene00000030	abu-7	-0.0339619	NA	0.212799	NA	-0.227076	NA	0.00251597	NA
C03A7.14	WBGene00000031	abu-8	0.456535	0.541486	0.844892	0.252489	0.319436	0.682284	-0.277534	0.999988
R09F10.2	WBGene00000032	abu-9	NA	NA	NA	NA	NA	NA	NA	NA
F35A5.3	WBGene00000033	abu-10	0.385003	0.612561	1.07073	0.135518	0.195697	0.825872	-0.125411	0.999988
T01D1.6	WBGene00000034	abu-11	0.217514	0.798919	0.642377	0.40083	-0.239769	0.786415	-0.0863519	0.999988
W09B12.1	WBGene00000035	ace-1	0.12954	0.741846	0.28613	0.435311	0.402323	0.332671	-0.079682	0.999988
Y44E3A.2	WBGene00000036	ace-2	-0.225247	0.570472	0.18104	0.704338	0.110081	0.832124	0.368593	0.999988
Y48B6A.8	WBGene00000037	ace-3	0.399867	0.431414	0.498629	0.363488	0.591301	0.249687	-0.245356	0.999988
Y48B6A.7	WBGene00000038	ace-4	0.470371	0.352311	0.124939	0.868528	0.336442	0.560195	-0.424384	0.999988
C42D8.5	WBGene00000039	acn-1	-0.532434	0.413728	-0.843494	0.216956	-1.07287	0.00126038	-0.340946	0.999988
ZK455.1	WBGene00000040	aco-1	-0.042478	0.935094	-0.54391	0.141537	-0.326654	0.41498	0.147983	0.999988
F54H12.1	WBGene00000041	aco-2	-0.15007	0.773226	-0.384814	0.370136	-0.281794	0.58795	-0.177351	0.999988
K11G12.2	WBGene00000042	acr-2	0.240238	0.519967	0.444786	0.197487	0.373606	0.328446	0.317028	0.999988
K11G12.7	WBGene00000043	acr-3	0.26488	0.67918	0.325796	0.60438	0.596004	0.284937	-0.249912	0.999988
K03F8.2	WBGene00000044	acr-5	-0.0232278	0.96873	0.313704	0.432613	0.237571	0.647317	0.0337203	0.999988
ZK973.5	WBGene00000045	acr-6	0.255779	0.746808	0.46175	0.53243	0.42962	NA	0.276955	0.999988
T09A5.3	WBGene00000046	acr-7	0.192984	0.601377	0.0528815	0.917223	0.293056	0.428715	0.364641	0.999988
ZC504.2	WBGene00000047	acr-8	0.160812	0.579969	0.170357	0.603082	0.170507	0.704252	0.220699	0.999988
C40C9.2	WBGene00000048	acr-9	0.233917	0.63473	0.120298	0.836159	0.122256	0.811922	0.211603	0.999988
R02E12.8	WBGene00000049	acr-10	0.190027	0.800643	-0.0167969	0.986338	0.209068	0.777663	-0.0381215	0.999988
D2092.3	WBGene00000050	acr-11	0.0802043	0.886772	0.0462274	0.946688	0.130534	0.806535	-0.355716	0.999988
R01E6.4	WBGene00000051	acr-12	0.326414	0.472228	0.314222	0.503751	0.554587	0.226894	0.0887568	0.999988
T05C12.2	WBGene00000053	acr-14	-0.135091	0.820952	0.164151	0.752851	0.475815	0.342527	0.217605	0.999988
F25G6.4	WBGene00000054	acr-15	0.149372	0.760499	0.0402233	0.948148	0.148046	0.758691	-0.0393096	0.999988
F25G6.3	WBGene00000055	acr-16	-0.27925	0.513458	0.0896292	0.860328	-0.0328907	0.955205	0.0705467	0.999988
F53E10.2	WBGene00000056	acr-17	0.34174	0.59776	0.25538	0.731667	0.403684	0.539457	-0.350287	0.999988
F28F8.1	WBGene00000057	acr-18	0.851919	0.00526239	0.808638	0.0657918	1.01743	0.00423826	0.19507	0.999988
C31H5.3	WBGene00000058	acr-19	0.112374	0.821728	0.582105	0.132427	0.285341	0.510797	0.105232	0.999988
R06A4.10	WBGene00000059	acr-20	0.260728	0.670003	0.399831	0.504104	0.399172	0.484557	-0.32837	0.999988
F27B3.2	WBGene00000060	acr-21	0.415429	0.242027	0.757281	0.0226004	0.474851	0.25455	-0.135229	0.999988
F48E3.7	WBGene00000061	lgc-11	0.727087	0.109681	0.293367	0.692315	0.608735	0.238777	0.0402901	0.999988
F59B1.9	WBGene00000062	acr-23	0.0179937	0.979128	0.298258	0.484392	-0.279061	0.555726	-0.117803	0.999988
T04C12.6	WBGene00000063	act-1	-0.114108	0.811026	0.254411	0.508893	-0.0818818	NA	0.245279	0.999988
T04C12.5	WBGene00000064	act-2	-0.471985	0.323232	-0.784721	0.111621	-0.909755	0.0399877	-0.221676	0.999988
T04C12.4	WBGene00000065	act-3	-0.118856	0.803443	0.052982	0.919622	-0.156345	0.719864	0.135476	0.999988
M03F4.2	WBGene00000066	act-4	-0.00450493	0.99188	0.132337	0.700838	0.0253932	0.955336	0.163794	0.999988
T25C8.2	WBGene00000067	act-5	-0.400114	0.311216	-0.686414	0.075577	-0.962682	0.0184523	0.0797445	0.999988
F17C8.1	WBGene00000068	acy-1	0.0874864	0.820732	0.343649	0.243973	0.0150752	0.978821	0.0734727	0.999988
C10F3.3	WBGene00000069	acy-2	0.147365	0.669128	0.15092	0.734482	0.326975	0.445758	-0.10328	0.999988
C44F1.5	WBGene00000070	acy-3	-0.221757	0.340592	-0.28475	0.332498	0.0287236	0.951731	-0.0940799	0.999988
T01C2.1	WBGene00000071	acy-4	-0.0456417	0.932636	0.119367	0.773787	0.214344	0.625459	0.0738653	0.999988
F39C12.2	WBGene00000072	add-1	-0.295008	NA	-0.058555	0.911394	-0.271989	0.532779	0.256849	0.999988
F57F5.4	WBGene00000073	add-2	-0.264813	0.42207	-0.201488	0.58844	-0.0472844	0.915557	0.3424	0.999988
C04A11.4	WBGene00000074	adm-2	0.31299	0.557255	0.590801	0.342328	0.612334	0.216353	-0.121712	0.999988
ZK154.7	WBGene00000075	adm-4	-0.0881597	0.797153	-0.28293	0.375763	-0.546503	0.0717969	-0.0847152	0.999988
H15N14.1	WBGene00000079	adr-1	-0.156023	0.64021	-0.317575	0.296983	-0.336786	0.338794	-0.104934	0.999988
T20H4.4	WBGene00000080	adr-2	-0.13866	0.579494	-0.326775	0.205511	-0.254405	0.412983	0.0632842	0.999988
Y50D7A.7	WBGene00000081	ads-1	0.0527813	0.917886	0.11738	0.749951	0.000358028	0.999118	0.326427	0.999988
C02B4.1	WBGene00000082	adt-1	0.0800664	0.919368	0.756361	0.232098	0.243655	0.713623	-0.0186284	0.999988
F08C6.1	WBGene00000083	adt-2	-0.433113	0.382043	-0.615748	0.147496	-0.526477	0.263498	-0.0977245	0.999988
D2030.10	WBGene00000084	aex-1	-0.10772	0.85581	-0.0769634	0.871174	-0.00698079	0.990632	0.0189135	0.999988
T14B1.2	WBGene00000085	aex-2	0.392508	0.327579	0.388779	0.413592	0.230104	0.649085	0.00846717	0.999988
C02H7.3	WBGene00000086	aex-3	0.187106	0.586014	0.575094	0.0918044	0.48249	0.235916	-0.0490607	0.999988
F32A7.6	WBGene00000088	aex-5	-0.187483	0.7297	0.122517	0.824114	-0.175738	0.694549	0.262594	0.999988
Y87G2A.4	WBGene00000089	aex-6	0.216315	0.453895	0.224988	0.456137	-0.0007428	0.998453	0.13973	0.999988
B0334.8	WBGene00000090	age-1	-0.10961	0.757261	-0.0289892	0.943533	0.0714176	0.875549	-0.168947	0.999988
F32A6.4	WBGene00000092	ags-3	0.178735	0.640073	0.326016	0.351208	0.414611	0.221126	0.0477031	0.999988
Y62E10A.5	WBGene00000093	agt-1	-0.230564	0.633955	-0.598493	0.194424	-0.514749	0.334286	0.0567779	0.999988
F09E5.13	WBGene00000094	agt-2	-0.0763376	0.842158	-0.130708	0.737078	-0.249959	0.546182	0.119191	0.999988
C25A1.11	WBGene00000095	aha-1	0.00306946	0.994131	0.0577769	0.859444	0.0176617	0.965039	-0.0269214	0.999988
C41G7.5	WBGene00000096	ahr-1	-0.414548	0.437885	-0.0737396	0.899855	-0.148137	0.775772	-0.0667233	0.999988
F58E10.4	WBGene00000097	aip-1	0.540753	0.326401	1.0418	0.0358379	0.349274	0.402012	0.157033	0.999988
K07C11.2	WBGene00000098	air-1	-0.651999	0.26015	-1.36414	0.0158623	-1.40497	0.0095857	-0.190506	0.999988
B0207.4	WBGene00000099	air-2	-0.569128	0.368445	-1.61919	0.00418185	-1.31782	0.0395943	-0.120778	0.999988
C25A11.4	WBGene00000100	ajm-1	0.063706	0.872386	0.146428	0.727181	0.23856	0.527863	0.0704626	0.999988
D1022.7	WBGene00000101	aka-1	-0.0863279	0.82642	0.0688753	0.871382	0.148168	0.733972	-0.0685625	0.999988
C12D8.10	WBGene00000102	akt-1	-0.0961625	0.841307	0.383395	0.434304	0.578345	0.164941	-0.299144	0.999988
F28H6.1	WBGene00000103	akt-2	0.0173726	0.973551	0.311098	0.485069	0.398084	0.300982	-0.16052	0.999988
F48F7.1	WBGene00000105	alg-1	0.0828851	0.846289	0.176804	0.6269	0.111889	0.823024	0.0410498	0.999988
T07D3.7	WBGene00000106	alg-2	-0.0708343	0.819054	-0.181858	0.619015	0.019866	0.963983	-0.0608726	0.999988
F54D8.3	WBGene00000107	alh-1	-0.467671	0.376945	-0.673843	0.176324	-0.668265	0.17563	-0.455872	0.999988
K04F1.15	WBGene00000108	alh-2	0.331137	NA	0.209425	NA	0.431841	NA	0.0587019	NA
F36H1.6	WBGene00000109	alh-3	-0.177636	0.725039	0.564522	0.0304899	0.361891	0.340778	0.00152036	0.999988
T05H4.13	WBGene00000110	alh-4	-0.185355	0.668148	-0.0243732	0.954884	-0.177249	0.596002	-0.0033445	0.999988
T08B1.3	WBGene00000111	alh-5	-0.918168	0.065667	-0.808655	0.171948	-0.709707	0.221155	-0.000631217	0.999988
F56D12.1	WBGene00000112	alh-6	-0.0610186	0.8633	-0.173799	0.516893	0.0158226	0.969695	0.209136	0.999988
F45H10.1	WBGene00000113	alh-7	-0.192314	NA	-0.329377	0.272471	0.173509	NA	0.286462	0.999988
F13D12.4	WBGene00000114	alh-8	0.0458237	0.935094	0.461179	0.204205	0.374986	0.33028	-0.154136	0.999988
F01F1.6	WBGene00000115	alh-9	-0.793176	0.15318	-0.929922	0.117697	-0.994938	NA	-0.116991	0.999988
C54D1.4	WBGene00000116	alh-10	-0.0744238	0.881171	-0.0689708	0.893586	-0.171201	0.674887	-0.14129	0.999988
F42G9.5	WBGene00000117	alh-11	0.165475	0.570557	0.163016	0.508	0.164719	0.645718	-0.123385	0.999988
Y69F12A.2	WBGene00000118	alh-12	-0.356432	0.392673	-0.209608	0.626097	-0.494519	0.182559	0.0959723	0.999988
C01F6.5	WBGene00000120	aly-1	-0.163478	0.669178	-0.43096	0.149959	-0.353745	0.435036	-0.153984	0.999988
F23B2.6	WBGene00000121	aly-2	-0.248301	0.592803	-0.887506	0.0100971	-0.715777	0.114581	0.0624038	0.999988
M18.7	WBGene00000122	aly-3	-0.106866	0.718167	-0.10805	0.793714	-0.316737	0.2939	-0.0615322	0.999988
F36A4.7	WBGene00000123	ama-1	0.0324417	0.958525	-0.2347	0.657776	0.124252	0.814246	0.0232185	0.999988
C05E11.4	WBGene00000133	amt-1	0.312918	0.688704	-0.093264	0.920664	-0.792863	0.305248	-0.394941	0.999988
F49E11.3	WBGene00000134	amt-2	0.0730853	0.872894	0.352277	0.238596	0.188006	0.680404	0.158371	0.999988
M195.3	WBGene00000135	amt-3	0.191858	0.534081	0.275027	0.458878	0.509882	0.147523	0.0557224	0.999988
C05E11.5	WBGene00000136	amt-4	-0.502275	0.123007	-0.513847	0.133037	-0.0391629	0.942372	-0.00833289	0.999988
R13G10.2	WBGene00000137	amx-1	-0.439032	0.0616353	-0.20288	0.539808	-0.239726	0.497315	-0.359901	0.999988
B0019.1	WBGene00000138	amx-2	0.143783	0.800544	0.318691	0.586765	-0.067143	0.919167	-0.548858	0.999988
F25C8.2	WBGene00000139	amx-3	-0.701919	0.117823	-0.208816	0.714991	-0.501283	0.315453	0.153829	0.999988
ZK973.6	WBGene00000140	anc-1	0.0305787	0.958857	0.2018	0.689389	0.203087	0.637008	-0.286802	NA
C08B6.9	WBGene00000142	aos-1	-0.156725	0.589287	-0.351154	0.190324	-0.311419	0.316628	-0.0279453	0.999988
K06H7.6	WBGene00000143	apc-2	-0.327347	0.133919	-0.341064	0.23064	-0.211549	0.485871	0.0336354	0.999988
F15H10.3	WBGene00000144	apc-10	0.190047	0.811841	-0.150055	0.861787	0.821846	0.282753	0.572659	0.999988
F35G12.9	WBGene00000145	apc-11	-0.284385	0.546076	-0.751629	0.115556	-0.520488	0.380886	0.112318	0.999988
F46F3.4	WBGene00000146	ape-1	0.0873877	0.85118	0.292679	0.467179	0.598622	0.11766	-0.118324	0.999988
VF36H2L.1	WBGene00000147	aph-1	-0.165959	0.66055	-0.250282	0.55122	-0.0455252	0.921982	-0.063159	0.999988
ZC434.6	WBGene00000148	aph-2	-0.216604	0.364229	-0.374286	0.115546	-0.226856	0.446768	-0.0291408	0.999988
C42D8.8	WBGene00000149	apl-1	0.291663	0.195432	0.415313	0.159623	0.31091	0.340778	-0.0345922	0.999988
F55A12.7	WBGene00000150	apm-1	-0.153076	0.538235	-0.117062	0.723698	-0.157157	0.605976	-0.00575853	0.999988
T05H10.2	WBGene00000151	apn-1	-0.0877928	0.773743	-0.279256	0.289624	-0.069801	0.878113	-0.0120884	0.999988
W03G9.4	WBGene00000155	app-1	-0.442498	0.220388	-0.375867	0.387129	-0.647527	0.0634721	0.113145	0.999988
K04G2.8	WBGene00000156	apr-1	-0.432956	0.110307	-0.180276	0.675624	-0.203474	0.627382	-0.131677	0.999988
F02E8.3	WBGene00000157	aps-2	-0.291218	0.647428	-0.431354	NA	-0.92131	0.149636	-0.0448048	0.999988
Y105E8A.9	WBGene00000158	apg-1	-0.261502	0.307262	-0.138529	0.659025	-0.271021	0.441017	-0.10169	0.999988
F29G9.3	WBGene00000159	aps-1	-0.260864	0.581215	-0.33606	0.54469	-0.594528	0.282271	-0.0478698	0.999988
Y71H2B.10	WBGene00000160	apb-1	-0.102089	0.763963	-0.113405	0.728242	-0.284707	0.429602	0.018864	0.999988
T20B5.1	WBGene00000161	apa-2	-0.0387326	0.92766	-0.0287921	0.943068	-0.00895563	0.986912	-0.087344	0.999988
W09G10.4	WBGene00000162	apd-3	-0.194795	0.509299	-0.0131404	0.973013	-0.0698828	0.868811	-0.0846099	0.999988
R11A5.1	WBGene00000163	apb-3	-0.221367	0.352506	-0.170664	0.522043	-0.0953115	0.786577	-0.222419	0.999988
F53H8.1	WBGene00000164	apm-3	-0.0588206	0.899351	-0.161816	0.688048	-0.346266	0.36699	0.0114424	0.999988
Y48G8AL.14	WBGene00000165	aps-3	-0.339591	0.507283	-0.370018	0.495648	-0.991765	0.0393218	-0.219635	0.999988
W04G3.4	WBGene00000166	apt-9	0.198074	0.454539	0.174996	0.573304	0.221805	0.526809	0.117348	0.999988
K08D9.3	WBGene00000168	apx-1	0.183811	0.748259	0.0646801	0.928815	0.37854	0.436809	-0.362759	0.999988
F32A5.5	WBGene00000169	aqp-1	0.00962188	0.992845	-0.540555	0.404016	-0.365392	0.55538	-0.172373	0.999988
C01G6.1	WBGene00000170	aqp-2	-0.0435027	0.933465	0.247464	0.543646	0.161733	0.707142	0.260593	0.999988
Y69E1A.7	WBGene00000171	aqp-3	-0.400752	0.593805	0.527375	0.479241	-0.52013	0.540248	-0.546753	0.999988
F40F9.9	WBGene00000172	aqp-4	-0.229252	0.580359	-0.651629	0.148698	-0.712448	0.0297507	0.334471	0.999988
C35A5.1	WBGene00000173	aqp-5	0.535194	0.4152	0.650551	0.376549	0.265551	0.733972	-0.0341033	0.999988
C32C4.2	WBGene00000174	aqp-6	1.11795	0.037773	1.24276	0.0371879	1.27977	0.0322886	0.112171	0.999988
M02F4.8	WBGene00000175	aqp-7	-0.00191008	0.997923	-0.561502	0.214488	-0.293383	0.57471	-0.334752	0.999988
K02G10.7	WBGene00000176	aqp-8	0.205048	0.788616	0.142817	0.862677	-0.305908	0.669725	-0.441429	0.999988
K07A1.16	WBGene00000177	aqp-9	-0.35106	0.543624	-0.366106	0.527549	-0.786897	0.144236	-0.398618	0.999988
ZK1321.3	WBGene00000178	aqp-10	-0.517981	0.174627	-0.28283	0.579275	-0.74578	0.0754154	-0.132345	0.999988
ZK525.2	WBGene00000179	aqp-11	-0.28987	NA	-0.546527	0.249863	-0.911366	0.0348411	-0.00874076	0.999988
ZK1320.6	WBGene00000180	arc-1	-0.217381	0.417527	-0.0888851	0.745841	-0.0300219	0.937652	-0.243459	0.999988
F01G4.2	WBGene00000181	ard-1	-0.28119	0.490977	-0.512047	0.189259	-0.453577	0.311623	0.0672831	0.999988
B0336.2	WBGene00000182	arf-1.2	-0.34963	0.357392	-0.347535	0.408392	-0.566606	0.149636	-0.1163	0.999988
F57H12.1	WBGene00000183	arf-3	-0.415799	NA	-0.313763	NA	-0.8143	0.0677158	-0.206982	NA
Y116A8C.12	WBGene00000184	arf-6	-0.083438	0.771207	0.0142659	0.965553	-0.304088	0.332081	-0.0687479	0.999988
F31A9.3	WBGene00000185	arg-1	0.11458	NA	0.111579	0.90851	1.22881	0.129253	0.600546	0.999988
C01C7.1	WBGene00000186	ark-1	-0.014812	0.974327	-0.0290873	0.945589	0.281895	0.440651	-0.0815768	0.999988
F54C9.10	WBGene00000187	arl-1	-0.362049	0.315504	-0.341508	0.378195	-0.522204	0.181567	-0.152663	0.999988
F19H8.3	WBGene00000188	arl-3	0.120234	0.78448	0.106589	0.820951	-0.302004	0.52116	-0.241425	0.999988
ZK632.8	WBGene00000189	arl-5	-0.182858	0.645368	-0.304635	0.41057	-0.294729	0.53902	0.0427717	0.999988
F45E4.1	WBGene00000190	arf-1.1	0.793686	0.234922	0.912482	0.21039	0.453329	0.61056	0.0244063	0.999988
F20D1.5	WBGene00000191	arl-7	0.401916	NA	0.413264	0.60438	0.506013	0.539726	-0.0116902	0.999988
Y57G11C.13	WBGene00000192	arl-8	-0.100152	0.699551	0.04278	0.899855	-0.168425	0.592222	-0.255744	0.999988
C38D4.8	WBGene00000193	arl-6	0.357665	0.485736	0.400225	0.421471	0.179343	0.726143	-0.0286895	0.999988
F53H8.2	WBGene00000195	arr-1	0.0290139	0.941504	0.0237475	0.954884	0.193387	0.525925	0.044817	0.999988
W02B12.6	WBGene00000196	aars-1	-0.0296813	0.941504	-0.105131	0.709277	-0.117285	0.731938	0.0295692	0.999988
F28H1.3	WBGene00000197	aars-2	0.0247359	0.955774	-0.317668	0.424456	0.0545936	0.904333	0.0647768	0.999988
C15F1.6	WBGene00000198	art-1	-0.531781	0.230563	-0.706374	0.160118	-1.0385	0.0158996	0.048564	0.999988
Y71F9AL.16	WBGene00000199	arx-1	-0.200014	0.439327	-0.214136	0.442372	-0.333882	0.246891	-0.123067	0.999988
K07C5.1	WBGene00000200	arx-2	-0.22905	0.337013	-0.221584	0.448959	-0.383313	0.198089	-0.16387	0.999988
Y79H2A.6	WBGene00000201	arx-3	-0.0807017	0.751285	-0.0661255	0.837589	-0.222821	0.436556	-0.167436	0.999988
Y6D11A.1	WBGene00000202	exos-4.2	0.0749591	0.843026	-0.500747	0.0795077	-0.223493	0.486666	0.319877	0.999988
Y37D8A.1	WBGene00000203	arx-5	-0.22566	0.53205	-0.493923	0.197912	-0.700956	0.178879	-0.106517	0.999988
C35D10.16	WBGene00000204	arx-6	-0.154254	0.667757	-0.455323	0.184657	-0.495227	0.219911	0.0505841	0.999988
M01B12.3	WBGene00000205	arx-7	-0.095944	0.85581	-0.402875	0.397324	-0.571958	0.27891	0.111848	0.999988
F35G12.10	WBGene00000206	asb-1	-0.275392	0.493504	-0.761696	0.0278503	-0.315663	0.44382	0.25758	0.999988
F02E8.1	WBGene00000207	asb-2	0.00339756	0.996106	-0.47342	0.273092	-0.518477	0.238281	-0.0810077	0.999988
Y53F4B.15	WBGene00000208	asc-1	0.0204076	0.950415	-0.015221	0.981169	-0.125264	0.677555	-0.200993	0.999988
K07A12.3	WBGene00000209	asg-1	-0.302619	0.607902	-0.685082	0.240295	-0.673922	0.32218	0.0911182	0.999988
C53B7.4	WBGene00000210	asg-2	-0.145322	0.826652	-0.596322	0.297159	-0.803521	0.200229	-0.145501	0.999988
B0252.2	WBGene00000211	asm-1	-0.010975	0.984411	0.423889	0.313763	0.494539	0.109743	-0.304814	0.999988
ZK455.4	WBGene00000212	asm-2	0.663741	0.224173	0.317416	0.652008	0.260279	0.708926	0.2644	0.999988
W03G1.7	WBGene00000213	asm-3	-0.744263	0.130659	-0.785806	0.216431	-1.02737	0.0732273	0.105352	0.999988
Y39B6A.20	WBGene00000214	asp-1	-0.39199	0.271161	-0.0838275	0.856255	-0.278946	0.437096	0.409279	0.999988
T18H9.2	WBGene00000215	asp-2	-0.159217	0.657247	-0.551866	0.229331	-0.861541	0.0151995	0.258481	0.999988
H22K11.1	WBGene00000216	asp-3	0.265977	0.453647	-0.0966241	0.83653	-0.203381	0.602933	0.226316	0.999988
R12H7.2	WBGene00000217	asp-4	-0.274957	0.587994	-0.142261	0.660253	-0.231451	0.470857	-0.263397	0.999988
F21F8.3	WBGene00000218	asp-5	-0.0502004	0.903512	-0.132467	0.75088	-0.200083	0.607019	0.409313	0.999988
F21F8.7	WBGene00000219	asp-6	0.0224815	0.972446	0.255594	0.53133	-0.162973	0.676756	0.0979069	0.999988
K08F8.2	WBGene00000220	atf-2	0.109989	NA	0.257654	0.752478	0.464982	0.510743	-0.442561	0.999988
T04C10.4	WBGene00000221	atf-5	-0.109436	0.765521	-0.00844508	0.986913	-0.302667	0.398456	0.0031286	0.999988
F45E6.2	WBGene00000222	atf-6	-0.0742282	0.829765	-0.122276	0.734482	-0.000790005	0.998453	-0.144344	0.999988
C07G2.2	WBGene00000223	atf-7	-0.0956397	0.757261	0.134428	0.67874	0.327032	NA	-0.105355	0.999988
F26D10.9	WBGene00000224	atgp-1	0.189819	0.557439	0.0290961	0.949342	0.316435	0.369341	0.0454273	0.999988
C38C6.2	WBGene00000225	atgp-2	-0.296308	0.357392	-0.232177	0.547858	-0.310712	0.412477	-0.0277416	0.999988
T06E4.3	WBGene00000226	atl-1	0.0340731	0.968285	-0.140419	0.849293	0.317482	0.618393	-0.129624	0.999988
Y48G1BL.2	WBGene00000227	atm-1	-0.1351	0.771729	-0.374538	0.362369	-0.266474	0.52116	-0.0525349	0.999988
W04D2.1	WBGene00000228	atn-1	0.0782585	0.893546	0.000235923	0.999652	0.195753	0.729881	0.00772599	0.999988
C34E10.6	WBGene00000229	atp-2	-0.151239	0.733109	-0.486715	0.166366	-0.350675	0.409338	-0.0575419	0.999988
F27C1.7	WBGene00000230	atp-3	-0.197031	0.673299	-0.410265	0.391495	-0.534947	0.251396	-0.105663	0.999988
D2045.1	WBGene00000231	atx-2	-0.080695	0.755048	-0.0723979	0.854121	-0.0771052	0.84965	-0.00326845	0.999988
B0207.12	WBGene00000232	avr-14	0.28561	0.453402	0.388333	0.356961	0.661022	0.116625	0.231405	0.999988
R11G10.1	WBGene00000233	avr-15	0.0595511	0.91909	0.109121	0.837111	0.162461	0.749201	-0.369885	0.999988
B0464.7	WBGene00000235	baf-1	-0.0699262	0.876445	-0.668558	0.0349798	-0.340226	0.528902	0.102806	0.999988
F57B10.11	WBGene00000236	bag-1	-0.213824	0.668297	-0.437973	0.413095	-0.86173	0.0972689	-0.077153	0.999988
Y71F9AR.1	WBGene00000237	bam-2	0.270981	0.437178	0.391602	0.288311	0.426991	0.292985	-0.0172236	0.999988
C54D1.6	WBGene00000238	bar-1	-0.0924903	0.798197	0.0670382	0.892523	0.270093	0.505339	0.0769111	0.999988
C05D2.4	WBGene00000239	bas-1	-0.204144	0.604941	-0.494444	0.233971	-0.60184	0.115358	-0.0414609	0.999988
K08F8.4	WBGene00000240	pah-1	-0.598737	0.1642	-0.00559538	0.994415	-0.465849	0.288452	0.135876	0.999988
Y105E8A.5	WBGene00000241	bbs-1	0.223729	0.506757	0.331011	0.371748	0.197783	0.605976	-0.227626	0.999988
F20D12.3	WBGene00000242	bbs-2	0.298606	0.490122	0.335576	0.480114	0.288909	0.448221	-0.179501	0.999988
T25F10.5	WBGene00000244	bbs-8	0.520882	0.16123	0.531173	0.241864	0.732792	0.0442914	0.0968805	0.999988
T13C5.5	WBGene00000245	bca-1	-0.423393	0.415179	-0.612772	0.218831	-0.728746	0.168165	-0.319223	0.999988
M7.3	WBGene00000246	bcc-1	-0.0470275	0.933363	0.531099	0.107765	0.160029	0.717775	-0.334779	0.999988
T19E7.3	WBGene00000247	bec-1	0.13319	0.751058	0.248301	0.557683	0.205531	0.557843	-0.182661	0.999988
C54C6.2	WBGene00000248	ben-1	-0.171199	0.598067	0.230887	0.576911	-0.0115587	0.98274	0.0866436	0.999988
T27F2.3	WBGene00000249	bir-1	-0.274416	0.579682	-0.572294	0.219538	-0.608865	0.234613	0.00936079	0.999988
C50B8.2	WBGene00000250	bir-2	0.201244	0.737865	-0.185689	0.737078	-0.243341	0.666296	-0.0432325	0.999988
C09G5.6	WBGene00000251	bli-1	-0.218654	0.761531	-0.0425058	0.957699	-1.00655	NA	-0.209396	0.999988
F59E12.12	WBGene00000252	bli-2	0.0319551	NA	0.347555	NA	-0.0334963	NA	0.158957	0.999988
F56C11.1	WBGene00000253	bli-3	0.0113745	0.985165	0.442788	0.236666	0.523217	0.237241	-0.353402	0.999988
K04F10.4	WBGene00000254	bli-4	-0.00712129	0.987042	0.205087	0.540412	0.0491322	0.917099	-0.17151	0.999988
F45G2.5	WBGene00000255	bli-5	-0.035942	NA	0.0160502	NA	-0.250873	NA	-0.0651458	NA
Y73B6BL.34	WBGene00000256	bli-6	0.177363	NA	0.233985	NA	0.82127	NA	-0.0587027	NA
F23B12.8	WBGene00000257	bmk-1	-0.646255	0.273245	-1.42639	0.00692429	-1.10146	0.0602178	-0.0856725	0.999988
F13H8.10	WBGene00000259	bpl-1	-0.126668	0.635912	0.215748	0.394677	0.0256763	0.954389	-0.0440566	0.999988
F54B11.6	WBGene00000262	bra-1	0.198819	0.550442	0.279362	0.50184	-0.0149395	0.979231	0.188505	0.999988
F23H11.5	WBGene00000263	F23H11.5	-0.299997	0.612708	-0.642605	0.271764	-0.751883	0.254242	-0.0878363	0.999988
C36A4.8	WBGene00000264	brc-1	-0.408502	0.502739	-1.21312	0.0217103	-1.04211	0.0549843	-0.130304	0.999988
K04C2.4	WBGene00000265	brd-1	-0.81558	0.114059	-1.37099	0.00541383	-1.16299	0.0265263	-0.201342	0.999988
C53B4.7	WBGene00000266	bre-1	-0.350831	0.404182	-0.176784	0.727428	-0.754154	0.0591296	-0.208765	0.999988
Y39E4B.9	WBGene00000267	bre-2	-0.3002	0.294804	-0.041093	0.917406	1.1632	0.000124247	0.706355	0.999988
B0464.4	WBGene00000268	bre-3	-0.206514	0.269539	0.0390517	0.938323	0.159106	0.670596	-0.0822212	0.999988
Y73E7A.7	WBGene00000269	bre-4	-0.10745	0.819434	-0.0179112	0.972978	-0.123077	0.783923	-0.00274528	0.999988
T12G3.8	WBGene00000270	bre-5	-0.117112	0.782064	-0.297919	0.541648	-0.786677	0.0696668	0.225654	0.999988
F45E12.2	WBGene00000271	brf-1	-0.0384605	0.916703	-0.190342	0.495501	-0.0518771	0.887392	-0.131013	0.999988
F56A3.5	WBGene00000272	bro-1	-0.989377	0.0198322	-0.0722267	0.919683	-0.83892	0.105283	-0.680794	0.999988
Y79H2A.1	WBGene00000273	brp-1	0.0772334	0.920551	0.844461	0.136294	0.623538	0.268907	-0.190455	0.999988
F15D4.1	WBGene00000274	btf-1	-0.239067	0.298989	-0.380892	0.130744	-0.0875037	0.837921	0.000381945	0.999988
R06C7.8	WBGene00000275	bub-1	-0.563638	0.242491	-1.21561	0.0121087	-1.01323	0.0372132	-0.109019	0.999988
F57B9.5	WBGene00000276	byn-1	0.235241	0.751933	0.0465146	0.955581	0.440794	NA	0.0288238	0.999988
C23H4.1	WBGene00000277	cab-1	0.204754	0.502698	0.607783	0.0406063	0.205828	0.47334	-0.0744626	0.999988
F54D8.4	WBGene00000279	cah-1	0.00863052	0.9852	0.230857	0.469467	0.0308894	0.949691	0.232032	0.999988
D1022.8	WBGene00000280	cah-2	0.0524868	0.915909	0.220451	0.603436	0.0772768	0.87372	0.0235034	0.999988
K05G3.3	WBGene00000281	cah-3	0.110086	0.747856	0.143969	0.653596	-0.154299	0.596002	0.200537	0.999988
R01E6.3	WBGene00000282	cah-4	0.173341	0.692296	0.257686	0.508	0.177738	0.691491	-0.383445	0.999988
R173.1	WBGene00000283	cah-5	0.0668791	0.931064	-0.170396	0.809632	-0.278032	0.647133	-0.408621	0.999988
T28F2.3	WBGene00000284	cah-6	0.399176	0.105682	0.491655	NA	0.410698	0.168165	0.133497	0.999988
C13C12.1	WBGene00000285	cal-1	0.154355	0.775412	-0.261801	0.600533	0.487048	0.310175	-0.28236	0.999988
C18E9.1	WBGene00000286	cal-2	-0.0265378	0.944992	0.325449	0.230733	0.158015	0.748288	0.205654	0.999988
M02B7.6	WBGene00000287	cal-3	0.290147	NA	0.453331	0.512049	0.214049	NA	-0.178413	0.999988
T07G12.1	WBGene00000288	cal-4	0.105371	0.733216	0.256704	0.408392	0.270712	0.369128	0.0845921	0.999988
C01G6.8	WBGene00000289	cam-1	0.174636	0.736779	0.138079	0.80515	0.506469	0.274403	-0.181591	0.999988
D2024.6	WBGene00000292	cap-1	-0.079988	0.781793	-0.0448061	0.896404	-0.240297	0.427732	-0.102472	0.999988
M106.5	WBGene00000293	cap-2	0.0670089	0.885554	0.103785	0.810501	0.106478	0.806981	-0.115965	0.999988
F41G4.2	WBGene00000294	cas-1	0.354272	0.0990948	0.382084	0.227322	0.408674	0.210384	0.0387448	0.999988
W01C8.6	WBGene00000295	cat-1	0.648118	0.173644	0.540596	0.364978	0.609037	0.275473	-0.130859	0.999988
B0432.5	WBGene00000296	cat-2	0.604108	0.314278	0.397362	0.521214	-0.0498996	0.951957	-0.113471	0.999988
F32G8.6	WBGene00000298	cat-4	-0.396288	0.366285	-0.160107	0.772654	-0.276057	0.552322	0.0372764	0.999988
T13F2.8	WBGene00000301	cav-1	-0.202151	0.767011	0.0119013	0.988712	-0.233899	0.714511	0.156484	0.999988
C56A3.7	WBGene00000302	cav-2	-0.264285	0.552911	-0.0676834	0.905226	-0.290301	0.487957	0.260396	0.999988
C04A11.t1	WBGene00000308	C04A11.t1	0.183747	NA	0.424516	NA	0.486428	NA	0.1017	NA
C05C9.t1	WBGene00000310	C05C9.t1	NA	NA	NA	NA	NA	NA	NA	NA
C05C9.t2	WBGene00000311	C05C9.t2	NA	NA	NA	NA	NA	NA	NA	NA
R10E11.1	WBGene00000366	cbp-1	-0.091665	0.849203	0.172635	0.696551	0.144273	0.754952	-0.233905	0.999988
C54D2.5	WBGene00000367	cca-1	0.234475	0.57293	0.283924	0.533263	0.427424	0.359464	-0.126374	0.999988
T28F2.5	WBGene00000368	ccb-1	0.061536	0.874834	0.224048	0.521214	0.401553	0.216046	-0.0214204	0.999988
Y56A3A.20	WBGene00000369	ccf-1	-0.052427	0.865753	-0.13001	0.722243	-0.504638	0.0885612	0.0477921	0.999988
Y73F8A.6	WBGene00000370	ccg-1	0.0207363	0.955155	0.306803	0.40705	-0.00580588	0.989837	0.0887967	0.999988
F26E4.9	WBGene00000371	cco-1	-0.188577	0.750544	-0.521192	0.35163	-0.695999	0.254728	-0.0567489	0.999988
T10B9.10	WBGene00000372	cyp-13A7	-0.159845	0.83304	0.87596	0.120556	0.643469	0.356672	-0.370858	0.999988
F08F3.7	WBGene00000373	cyp-14A5	-0.171241	0.692908	0.903772	0.0024671	-0.116342	0.740386	-0.443622	0.999988
C01F6.3	WBGene00000374	cyp-31A1	-0.25488	0.551525	-0.371646	0.388802	-0.535986	0.141326	-0.0414024	0.999988
ZK177.5	WBGene00000375	cyp-44A1	-0.390898	0.159134	-0.571854	0.0887595	-0.466766	0.174278	-0.0531632	0.999988
ZC518.3	WBGene00000376	ccr-4	-0.196578	0.413421	-0.101554	0.714793	0.0210375	0.964861	-0.158415	0.999988
T05C12.7	WBGene00000377	cct-1	-0.0577029	0.861922	-0.471948	0.0718391	-0.295691	0.30171	0.0676401	0.999988
T21B10.7	WBGene00000378	cct-2	-0.109317	0.648145	-0.523944	0.0295133	-0.278519	0.305248	0.0445592	0.999988
K01C8.10	WBGene00000379	cct-4	-0.0644171	0.822478	-0.419525	0.112294	-0.143328	0.641486	0.123331	0.999988
C07G2.3	WBGene00000380	cct-5	-0.136081	0.554941	-0.43186	0.0683714	-0.242911	0.384002	0.0114377	0.999988
F01F1.8	WBGene00000381	cct-6	-0.149044	0.700814	-0.599489	0.0871681	-0.553603	0.122042	0.0721265	0.999988
C43E11.10	WBGene00000382	cdc-6	-0.362794	0.110618	-0.52603	0.0491673	-0.653718	0.0202326	-0.142593	0.999988
C17G10.4	WBGene00000383	cdc-14	-0.142027	0.714497	0.306251	0.470863	0.52989	0.173936	-0.193238	0.999988
K06A5.7	WBGene00000386	cdc-25.1	-0.180988	0.653197	-0.0284067	0.95701	0.050584	0.920505	0.208969	0.999988
F16B4.8	WBGene00000387	cdc-25.2	-1.04864	0.0784611	-1.5934	0.00475503	-1.76496	0.000931017	-0.692212	0.999988
ZK637.11	WBGene00000388	cdc-25.3	-0.153249	NA	-0.235694	NA	-0.498766	NA	-0.0555147	NA
R05H5.2	WBGene00000389	cdc-25.4	0.0629928	NA	NA	NA	NA	NA	0.120584	NA
R07G3.1	WBGene00000390	cdc-42	-0.0579374	0.834593	-0.0232557	0.944434	-0.0650697	0.836556	-0.0876687	0.999988
C47D2.2	WBGene00000391	cdd-1	0.0366868	0.946245	-0.399559	0.434817	-0.464578	0.408954	0.18198	0.999988
F49E8.4	WBGene00000392	cdd-2	-0.110189	0.798919	-0.113604	0.797114	0.523065	0.196205	0.598716	0.999988
C15B12.7	WBGene00000393	cdf-1	-0.196656	0.592262	-0.0882676	0.865122	0.0476871	0.928378	0.137384	0.999988
ZK112.7	WBGene00000395	cdh-3	-0.486763	0.395252	0.231889	0.756651	0.338324	0.598595	-0.0511196	0.999988
F25F2.2	WBGene00000396	cdh-4	-0.200631	0.645581	-0.0810394	0.895349	-0.15334	0.745054	-0.183912	NA
F08B4.2	WBGene00000397	cdh-5	0.192617	0.802371	0.19342	0.808498	0.593299	0.372856	-0.256136	0.999988
R05H10.6	WBGene00000399	cdh-7	-0.114195	NA	0.362829	0.657927	0.640862	0.426252	-0.504845	0.999988
F59C12.1	WBGene00000401	cdh-9	-0.0374045	0.941235	0.248404	0.51341	0.394387	0.33028	-0.000266114	0.999988
C45G7.5	WBGene00000402	cdh-10	-0.153926	NA	0.326283	NA	0.298931	NA	-0.158833	0.999988
B0034.3	WBGene00000403	casy-1	0.300098	0.382949	0.564829	0.148764	0.614733	0.0981296	0.145692	0.999988
T05G5.3	WBGene00000405	cdk-1	-0.6958	0.271752	-1.5368	0.00872137	-1.43788	0.0216397	-0.11185	0.999988
F18H3.5	WBGene00000406	cdk-4	-0.40581	0.387057	-0.571287	0.205656	-0.825359	0.0576659	-0.0554883	0.999988
T27E9.3	WBGene00000407	cdk-5	-0.158118	0.760693	-0.327188	0.503873	-0.597811	0.202257	-0.0608455	0.999988
Y39G10AL.3	WBGene00000408	cdk-7	-0.208631	0.393224	-0.438254	0.18126	0.00233002	0.995321	0.0548246	0.999988
F39H11.3	WBGene00000409	cdk-8	-0.0503498	0.864615	-0.158526	0.684307	-0.374677	0.198748	-0.105485	0.999988
H25P06.2	WBGene00000410	cdk-9	-0.101337	0.74551	-0.0519254	0.873113	-0.0864579	0.790796	-0.139926	0.999988
R06F6.1	WBGene00000411	cdl-1	-0.628716	0.203722	-1.24134	0.0109047	-1.02037	0.0267941	-0.180218	0.999988
F35E8.11	WBGene00000412	cdr-1	0.366413	0.426217	-0.127304	0.757017	0.0485014	0.943604	0.375541	0.999988
Y54E10A.15	WBGene00000413	cdt-1	-0.648921	0.185141	-1.10975	0.0305511	-1.05529	0.035328	-0.246861	0.999988
ZK1236.2	WBGene00000414	cec-1	-0.227616	0.276724	-0.0546712	0.863268	-0.13558	0.69146	-0.100086	0.999988
Y47H9C.4	WBGene00000415	ced-1	0.10651	0.85102	0.603099	0.223234	0.580445	0.196947	0.125716	0.999988
Y41D4B.13	WBGene00000416	ced-2	0.0275014	0.945168	0.0912991	0.810534	-0.272136	0.513736	0.00233156	0.999988
C48D1.2	WBGene00000417	ced-3	-0.379209	0.306908	-0.362825	0.326641	0.179769	0.670975	0.249609	0.999988
C35D10.9	WBGene00000418	ced-4	-0.37975	0.0922042	-0.305697	0.254156	-0.0407905	0.912631	-0.303127	0.999988
C02F4.1	WBGene00000419	ced-5	-0.000772614	0.998401	0.14834	0.732079	0.172817	0.718538	-0.12906	0.999988
F56D2.7	WBGene00000420	ced-6	-0.159999	0.602018	0.258756	0.410564	0.137797	0.651268	-0.0960643	0.999988
C48B4.4	WBGene00000421	ced-7	0.0980714	0.873427	0.289037	0.595465	0.385112	0.456495	-0.0341076	0.999988
F08F1.5	WBGene00000422	ced-8	0.0525818	0.959379	0.0383283	0.9692	0.444691	0.588029	-0.146276	0.999988
T07C4.8	WBGene00000423	ced-9	-0.292146	0.29855	-0.236827	0.393826	-0.464978	0.105312	-0.326311	0.999988
C09G12.8	WBGene00000424	ced-10	-0.0078943	0.982889	-0.0367884	0.918371	-0.0444513	0.897427	-0.0136161	0.999988
ZK512.3	WBGene00000425	ced-11	-0.0731559	0.929879	-0.0178066	0.985497	0.373212	0.556956	0.220728	0.999988
Y106G6E.5	WBGene00000426	ced-12	-0.038708	0.907434	0.053569	0.885082	0.221105	0.536787	-0.00484959	0.999988
R09F10.9	WBGene00000427	ced-13	0.0326539	NA	0.141542	NA	0.735971	NA	0.0320859	NA
F16H11.4	WBGene00000428	ceh-1	-0.362821	0.52552	-0.0822433	0.895224	0.0937675	0.881634	0.422047	0.999988
C27A12.5	WBGene00000429	ceh-2	0.137573	0.873873	0.450179	0.54453	0.294221	0.716787	-0.0840076	0.999988
C16C2.1	WBGene00000430	ceh-5	0.201583	NA	-0.177747	NA	0.203401	NA	-0.133554	NA
K02B12.1	WBGene00000431	ceh-6	-0.411039	0.263492	0.0098736	0.986913	0.0142777	0.979964	0.165894	0.999988
C34C6.8	WBGene00000432	ceh-7	-0.0440741	NA	-0.287214	NA	-0.24456	NA	-0.109428	NA
ZK265.4	WBGene00000433	ceh-8	0.614987	0.249248	0.592797	0.338454	0.904405	0.107718	-0.186192	0.999988
Y65B4BR.9	WBGene00000434	ceh-9	0.0303958	NA	0.0305021	NA	0.381231	NA	-0.112687	0.999988
W03A3.1	WBGene00000435	ceh-10	0.170266	0.718296	0.459325	0.224668	0.470221	0.220355	-0.0460391	0.999988
F33D11.4	WBGene00000436	ceh-12	NA	NA	0.125096	NA	NA	NA	0.120584	NA
R13A5.5	WBGene00000437	ceh-13	0.199491	0.732987	0.0456767	0.94913	0.404704	0.417006	-0.346756	0.999988
F46C8.5	WBGene00000438	ceh-14	-0.189721	0.752417	0.413987	0.46574	0.357754	0.509167	0.319985	0.999988
C13G5.1	WBGene00000439	ceh-16	-0.499986	0.195432	-0.201542	0.681435	-0.376702	0.419996	-0.183121	0.999988
D1007.1	WBGene00000440	ceh-17	0.0710038	0.933359	-0.0219416	0.982204	0.641439	0.289845	-0.557748	0.999988
ZC64.3	WBGene00000441	ceh-18	0.0370551	0.906567	0.102522	0.71405	0.204356	0.58829	0.0881088	0.999988
F20D12.6	WBGene00000442	ceh-19	-0.0562206	0.929935	-0.0169874	0.985341	-0.494482	0.337086	-0.105037	0.999988
F31E3.1	WBGene00000443	ceh-20	-0.265224	0.365849	-0.248432	0.446575	-0.398121	0.217682	-0.0982198	0.999988
T26C11.6	WBGene00000444	ceh-21	0.0539229	0.896366	-0.0659342	0.875677	0.00975449	0.984889	0.294834	0.999988
F29F11.5	WBGene00000445	ceh-22	0.295154	0.631877	0.120948	0.881025	0.226207	0.71913	-0.369154	0.999988
ZK652.5	WBGene00000446	ceh-23	-0.0847665	0.930981	-0.117876	0.886633	0.255322	0.738206	-0.643433	0.999988
F55B12.1	WBGene00000447	ceh-24	0.495517	0.409272	0.441172	0.526545	0.691483	0.235916	-0.319745	0.999988
K12H4.1	WBGene00000448	pros-1	0.0455721	0.9209	0.382024	0.24929	0.3573	0.375824	-0.068636	0.999988
F46F3.1	WBGene00000449	ceh-27	0.442904	0.462811	0.508935	0.44582	0.624447	0.2939	-0.495288	0.999988
K03A11.3	WBGene00000450	ceh-28	0.124996	NA	0.262891	NA	0.372558	NA	0.0626236	NA
C33D12.7	WBGene00000451	ceh-30	0.163911	0.782982	0.396251	0.381007	0.206005	0.722373	0.0975385	0.999988
C33D12.1	WBGene00000452	ceh-31	0.0209892	0.973771	0.352931	0.386823	0.205089	0.658544	0.271088	0.999988
W05E10.3	WBGene00000453	ceh-32	0.408007	0.456606	0.323882	0.633265	0.586134	0.308101	-0.492893	0.999988
C10G8.7	WBGene00000454	ceh-33	1.04633	0.00982538	0.568517	0.305233	0.807391	0.150577	-0.0525245	0.999988
C10G8.6	WBGene00000455	ceh-34	0.483611	0.400682	0.245294	0.737041	0.415635	0.475134	-0.382617	0.999988
C37E2.4	WBGene00000457	ceh-36	0.439655	0.473697	0.38326	0.560419	0.326644	0.59422	-0.324421	0.999988
C37E2.5	WBGene00000458	ceh-37	0.46285	0.399781	0.491228	0.407547	0.188163	0.765866	-0.287845	0.999988
F22D3.1	WBGene00000459	ceh-38	-0.0694192	0.849203	0.174123	0.530417	0.0653927	0.896576	0.0068324	0.999988
T26C11.7	WBGene00000460	ceh-39	-0.127136	0.748259	-0.415932	0.188922	0.131802	0.726752	0.404622	0.999988
F17A2.5	WBGene00000461	ceh-40	0.484715	0.442067	-0.262648	NA	-0.24366	NA	-0.266285	0.999988
T26C11.5	WBGene00000462	ceh-41	0.257192	0.334951	-0.322509	0.262135	0.0960117	0.795139	0.317559	0.999988
C28A5.4	WBGene00000463	ceh-43	0.244997	0.568626	0.350131	0.391495	0.445485	0.256376	-0.296379	0.999988
Y54F10AM.4	WBGene00000464	ceh-44	-0.0859941	0.769126	0.303485	0.288979	0.0945906	0.798957	-0.113166	0.999988
C07G2.1	WBGene00000465	cpg-1	0.447062	0.509299	0.769735	0.240517	0.867103	0.158141	0.492385	0.999988
C03D6.3	WBGene00000466	cel-1	-0.00311466	0.996106	0.0358604	0.947333	0.28776	0.512813	-0.047374	0.999988
F52B5.5	WBGene00000467	cep-1	0.00532461	0.993423	-0.490607	0.184657	0.349882	0.347515	0.45061	0.999988
F43G9.11	WBGene00000468	ces-1	0.547095	NA	0.824929	NA	0.385509	NA	-0.192057	NA
ZK909.4	WBGene00000469	ces-2	-0.0704943	0.94122	-0.130562	0.880866	-0.129385	0.883783	0.0397329	0.999988
F33A8.3	WBGene00000472	cey-1	-0.205785	0.551525	-0.00885437	0.98601	-0.266019	0.451888	-0.122071	0.999988
F46F11.2	WBGene00000473	cey-2	0.14309	0.811059	0.0170528	0.980531	1.82625	6.04676e-06	1.32181	0.0676292
M01E11.5	WBGene00000474	cey-3	0.367886	0.477114	0.0870973	0.894544	-0.556414	0.422116	-0.273393	0.999988
Y39A1C.3	WBGene00000475	cey-4	-0.143497	0.677657	-0.576284	0.01401	-0.225123	0.532893	0.3706	0.999988
T23D8.8	WBGene00000476	cfi-1	0.396322	0.303623	0.512042	0.194995	0.529082	0.221325	-0.0108728	0.999988
C18C4.2	WBGene00000477	cft-1	0.601981	0.242792	0.516938	0.326641	0.618375	0.209859	-0.110544	0.999988
F27E11.3	WBGene00000478	cfz-2	0.216153	0.598059	0.304302	0.496416	0.485684	0.229315	-0.0429918	0.999988
C07H6.5	WBGene00000479	cgh-1	-0.100909	0.723858	-0.271134	0.3327	-0.158414	0.670227	0.288229	0.999988
Y38C9A.2	WBGene00000480	cgp-1	0.0855039	0.804741	0.47459	0.275998	0.139328	0.733972	-0.198345	0.999988
ZC416.8	WBGene00000481	cha-1	0.271524	0.464389	0.366425	0.312656	0.487585	0.163821	0.18946	0.999988
T14G8.1	WBGene00000482	chd-3	-0.207463	0.503896	-0.324818	0.239094	-0.425325	0.215308	-0.250404	0.999988
C55B7.12	WBGene00000483	che-1	-0.0916767	NA	0.0338795	NA	0.262756	NA	0.0116337	NA
F38G1.1	WBGene00000484	che-2	0.546331	0.140374	0.574789	0.149079	0.547951	0.084424	0.167402	0.999988
F18C12.1	WBGene00000485	che-3	0.622971	0.0617593	0.83101	0.121847	0.6334	0.0954443	-0.212991	0.999988
C23H5.7	WBGene00000487	che-6	0.35358	0.6428	0.446516	0.56338	0.23082	0.79298	0.00987749	0.999988
F26D11.10	WBGene00000488	che-7	0.0762834	0.860859	0.321983	0.372327	0.307075	0.434965	0.0383289	0.999988
C27A7.4	WBGene00000490	che-11	0.620317	0.180984	0.674731	0.221149	0.867048	0.0513338	-0.118455	0.999988
B0024.8	WBGene00000491	che-12	0.0700106	0.796584	0.505901	0.0316657	0.297657	0.428715	-0.0400749	0.999988
F59C6.7	WBGene00000492	che-13	0.367081	0.321376	0.288969	0.540019	0.300137	0.436941	-0.0129769	0.999988
F56H1.1	WBGene00000493	che-14	-0.550831	0.151528	-0.014503	0.982446	0.00401587	0.995321	-0.0712924	0.999988
T25G3.2	WBGene00000496	chs-1	0.480415	0.413421	0.0486931	0.948495	-0.0284444	0.972847	-0.129439	0.999988
F48A11.1	WBGene00000497	chs-2	-0.194449	NA	-0.0585449	0.952356	0.320426	0.711501	-0.317719	0.999988
Y39H10A.7	WBGene00000498	chk-1	-0.697179	0.211656	-1.38269	0.0100168	-1.26754	0.0192307	-0.199077	0.999988
Y60A3A.12	WBGene00000499	chk-2	0.56262	0.332696	0.196918	0.763393	1.70402	3.39663e-05	1.52927	0.0271006
T09B4.10	WBGene00000500	chn-1	-0.124575	0.673037	-0.0254914	0.938113	-0.102921	0.740596	-0.136264	0.999988
C48D1.3	WBGene00000501	cho-1	0.382006	0.344683	0.278514	0.55621	0.484088	0.233224	0.0448628	0.999988
Y110A7A.13	WBGene00000502	chp-1	-0.0773563	0.788491	-0.477872	0.133071	-0.526644	0.0859146	-0.0312714	0.999988
C04F6.3	WBGene00000503	cht-1	0.634997	0.352117	1.34124	0.0398946	0.134602	0.879109	0.0170165	0.999988
H14E04.5	WBGene00000506	cic-1	-0.192889	0.492	-0.19523	0.520143	-0.139491	0.682112	-0.174271	0.999988
F44B9.4	WBGene00000507	cit-1.1	-0.165501	0.539136	-0.216405	0.467324	-0.101657	0.807643	0.012626	0.999988
F44B9.3	WBGene00000508	cit-1.2	-0.0503277	0.867541	0.136759	0.691827	0.198097	0.613159	-0.170755	0.999988
C28D4.2	WBGene00000509	cka-1	0.119624	0.7993	0.50593	0.206725	0.568814	0.139429	0.108104	0.999988
C52B9.1	WBGene00000510	cka-2	0.226005	0.378882	0.214695	0.458878	0.232306	0.469971	0.162309	0.999988
B0285.8	WBGene00000511	ckb-1	-0.410235	0.245464	-0.397072	0.364149	-1.03381	0.00237503	-0.309443	0.999988
B0285.9	WBGene00000512	ckb-2	0.251683	0.646293	0.618922	0.0526393	0.378791	0.462656	-0.291811	0.999988
B0285.10	WBGene00000513	ckb-3	0.303092	0.6428	-0.294971	0.678548	-0.277798	0.686627	-0.322409	0.999988
F22F7.5	WBGene00000514	ckb-4	-0.435809	0.246142	-0.467338	0.230592	-0.835742	0.018885	-0.219833	0.999988
T27A10.3	WBGene00000515	ckc-1	-0.401489	0.449568	-0.617009	0.232098	-0.787735	0.103299	0.258047	0.999988
T05A6.1	WBGene00000516	cki-1	-0.268596	0.561834	-0.126373	0.837476	0.202698	0.70878	-0.00460404	0.999988
T05A6.2	WBGene00000517	cki-2	-0.00448364	0.994219	0.243269	0.56338	0.444212	0.237241	0.11906	0.999988
C05H8.1	WBGene00000518	ckk-1	-0.0813948	0.793689	0.398441	0.15783	0.332992	0.271789	0.101387	0.999988
Y47D3A.4	WBGene00000519	cku-70	0.101302	0.879035	-0.127261	0.852973	0.372347	0.478126	-0.0298342	0.999988
R07E5.8	WBGene00000520	cku-80	-0.0109891	0.986637	-0.145412	0.768062	-0.0649678	0.904634	-0.0395527	0.999988
C15C8.2	WBGene00000521	cky-1	0.513821	NA	0.576797	NA	0.810143	NA	0.242304	0.999988
C09F12.1	WBGene00000522	clc-1	-0.831109	0.145492	-0.706677	0.23168	-0.542723	0.398843	-0.568145	0.999988
C01C10.1	WBGene00000523	clc-2	-0.442257	0.473397	-0.613491	0.259637	-0.677924	0.210631	-0.192037	0.999988
ZK563.4	WBGene00000524	clc-3	-0.0331707	0.95083	0.0589065	0.912268	-0.12787	0.808778	0.451556	0.999988
T05A10.2	WBGene00000525	clc-4	0.379399	NA	0.721617	NA	0.314989	NA	0.148167	NA
C01C10.4	WBGene00000526	clc-5	-0.267276	0.539027	-0.23022	0.62002	-0.326248	0.421145	-0.235175	0.999988
C36B1.1	WBGene00000527	cle-1	0.111147	0.648145	0.26225	0.364385	0.256736	0.480259	0.202164	0.999988
T27D12.2	WBGene00000528	clh-1	0.345754	0.530214	0.459942	0.403651	0.784123	0.126436	-0.291143	0.999988
B0491.8	WBGene00000529	clh-2	0.263414	0.444437	0.466346	0.177493	0.411641	NA	0.159473	0.999988
E04F6.11	WBGene00000530	clh-3	-0.173531	0.677814	0.458669	0.246809	0.302564	0.531739	0.0835017	0.999988
T06F4.2	WBGene00000531	clh-4	0.346839	0.543164	0.191315	0.767781	0.252715	0.669131	-0.371485	0.999988
C07H4.2	WBGene00000532	clh-5	-0.180434	0.40754	-0.188858	0.432642	-0.113063	0.774782	-0.0738258	0.999988
R07B7.1	WBGene00000533	clh-6	0.00810189	0.991218	0.112844	0.841954	0.225843	0.63763	-0.0216828	0.999988
R01B10.1	WBGene00000534	cpi-2	-0.261943	0.495137	0.088089	0.839089	-0.374937	0.498	-0.151478	0.999988
K08B4.6	WBGene00000535	cpi-1	0.400617	0.429979	0.770455	0.0660315	-0.0991202	0.902716	-0.15796	0.999988
ZC395.2	WBGene00000536	clk-1	-0.237658	0.552296	-0.472415	0.305114	-0.57155	0.240169	-0.260518	0.999988
C07H6.6	WBGene00000537	clk-2	-0.051821	0.897359	-0.143306	0.663779	-0.0274139	0.955911	-0.222879	0.999988
F07B10.1	WBGene00000539	cln-3.1	0.264907	0.617879	0.124581	0.880346	-0.431603	0.385874	-0.0879438	0.999988
C01G8.2	WBGene00000540	cln-3.2	-0.153219	0.579805	-0.216515	0.46574	-0.300526	0.322307	-0.325831	0.999988
ZC190.1	WBGene00000541	cln-3.3	-0.322655	0.419408	-0.157386	0.684695	-0.437038	0.214111	0.25691	0.999988
C06G4.2	WBGene00000542	clp-1	-0.183964	0.485709	0.22649	0.549172	0.113495	0.780986	-0.0406839	0.999988
T04A8.16	WBGene00000543	clp-2	0.108497	0.787911	0.0897946	0.85375	0.328404	0.406454	0.0435611	0.999988
Y47H10A.1	WBGene00000544	clp-3	0.183662	NA	0.197464	NA	-0.235361	NA	0.100856	0.999988
Y39A3CL.5	WBGene00000545	clp-4	0.311101	0.537814	0.872097	0.136167	0.668236	0.157428	-0.0153061	0.999988
Y77E11A.10	WBGene00000546	clp-6	0.409535	NA	0.586874	NA	0.208433	NA	0.0089738	0.999988
Y77E11A.11	WBGene00000547	clp-7	-0.0165337	0.972628	0.289368	0.499316	0.246918	0.518569	-0.161723	0.999988
F56D1.4	WBGene00000548	clr-1	-0.068883	0.879396	0.195115	0.650299	0.263737	0.539726	-0.107426	0.999988
R107.6	WBGene00000549	cls-2	0.123934	0.684453	0.106218	0.803276	0.204159	0.609287	0.0582815	0.999988
F55H2.6	WBGene00000550	clu-1	0.186049	0.65524	-0.430943	NA	0.0581333	0.905686	0.173582	0.999988
C50F7.2	WBGene00000551	clx-1	0.792332	0.23627	1.24882	0.0786112	-0.686529	NA	-0.13341	0.999988
T21H3.3	WBGene00000552	cmd-1	-0.191815	0.539336	-0.0674474	0.861787	-0.127013	0.733394	0.00661733	0.999988
K07A9.2	WBGene00000553	cmk-1	0.15905	0.565593	0.559156	0.0596177	0.420449	0.138545	0.126968	0.999988
F55C10.1	WBGene00000554	cnb-1	-0.00400564	0.994219	0.100596	0.80429	-0.118372	0.787847	0.146914	0.999988
R09B5.2	WBGene00000555	cnc-1	-0.170358	NA	-0.124165	NA	-0.451801	NA	-0.114438	NA
R09B5.3	WBGene00000556	cnc-2	0.588511	0.367468	0.959478	0.0588899	0.376326	0.579753	-0.298275	0.999988
R09B5.8	WBGene00000557	cnc-3	0.0189551	0.983295	-0.40789	0.47744	-0.740511	0.282044	-0.051205	0.999988
R09B5.9	WBGene00000558	cnc-4	0.460107	0.510185	1.07079	0.123192	0.695313	0.380886	0.0616085	0.999988
R09B5.10	WBGene00000559	cnc-5	-0.00159761	NA	0.0749271	NA	0.0256683	NA	-0.032374	NA
Y46E12A.1	WBGene00000560	cnc-6	1.16298	0.0198322	1.50755	0.017372	0.957885	0.185645	-0.054788	0.999988
C34E10.7	WBGene00000561	cnd-1	-0.369316	0.602814	0.208558	0.76147	-0.105312	0.90746	0.229313	0.999988
F14H8.6	WBGene00000562	cng-1	0.274712	NA	1.34674	NA	0.753902	0.312828	-0.244362	0.999988
F38E11.12	WBGene00000563	cng-3	0.491285	0.405403	0.417708	0.512049	0.387027	0.532893	-0.255079	0.999988
R01H10.8	WBGene00000564	cnk-1	0.0532038	0.914431	0.0941054	0.825986	0.194275	0.623864	-0.00563415	0.999988
Y17G7B.15	WBGene00000565	cnt-1	0.152951	0.673037	0.255804	0.543838	0.363056	0.339646	-0.0149595	0.999988
Y39A1A.15	WBGene00000566	cnt-2	-0.224971	0.382043	0.124366	0.690253	0.146842	0.660548	-0.279014	0.999988
ZK632.6	WBGene00000567	cnx-1	-0.145226	0.625338	-0.225427	0.457212	-0.223747	0.48256	0.102795	0.999988
C48E7.5	WBGene00000583	cof-2	0.353273	0.557671	0.245146	0.702323	0.309769	0.591599	-0.485407	0.999988
R03C1.3	WBGene00000584	cog-1	-0.112364	0.809715	0.21346	0.675213	0.237069	0.578789	0.341605	0.999988
C06G3.10	WBGene00000585	cogc-2	-0.220512	0.370892	-0.144561	0.644438	-0.212142	0.495722	-0.150037	0.999988
K08A8.3	WBGene00000591	coh-1	0.0328254	0.935848	0.0448435	0.911522	0.0109647	0.982952	-0.127673	0.999988
F08H9.1	WBGene00000592	coh-3	0.790553	0.168728	0.543253	0.398648	0.793223	0.192747	0.42571	0.999988
W01B6.7	WBGene00000593	col-2	0.0941097	NA	0.127352	NA	0.0794176	NA	-0.00434255	NA
T28C6.6	WBGene00000594	col-3	-0.501633	0.458469	-0.551252	0.414281	-0.687336	0.311098	-0.139311	0.999988
C15A11.5	WBGene00000596	col-7	0.0377738	NA	-0.115252	NA	0.0334885	NA	0.0178025	NA
F11H8.3	WBGene00000597	col-8	0.492783	NA	0.921887	NA	0.593148	NA	0.0248662	0.999988
F54B11.1	WBGene00000598	col-9	0.0815352	NA	0.356961	NA	0.147661	NA	0.0712359	NA
B0222.8	WBGene00000599	col-10	-0.430291	0.513458	-0.628243	0.300499	-0.663635	0.279979	0.09334	0.999988
F15H10.1	WBGene00000601	col-12	0.13847	NA	1.31059	0.0473325	0.441686	NA	0.272252	0.999988
F15H10.2	WBGene00000602	col-13	-0.570871	NA	0.259155	NA	-0.695521	NA	0.100069	0.999988
C46A5.3	WBGene00000603	col-14	0.410149	0.569538	1.0243	0.155652	0.0127293	0.988982	-0.37603	0.999988
F11G11.10	WBGene00000606	col-17	0.0777739	NA	0.175932	NA	0.18978	NA	0.356933	NA
ZK1193.1	WBGene00000608	col-19	-0.0428159	NA	-0.0627231	NA	0.209912	NA	0.0715749	NA
F11G11.11	WBGene00000609	col-20	0.0648393	NA	0.112917	NA	0.301416	NA	NA	NA
F36A4.6	WBGene00000610	col-33	0.0622839	NA	0.454522	NA	-0.265942	NA	-0.175338	NA
F36A4.10	WBGene00000611	col-34	-0.348982	0.583151	-0.225439	0.735915	-0.918216	0.132036	0.299975	0.999988
C15A11.1	WBGene00000612	col-35	0.488522	0.510185	0.567881	0.467179	0.835445	0.311609	0.036351	0.999988
C27H5.5	WBGene00000613	col-36	0.383404	NA	0.134271	NA	0.609825	NA	-0.0902402	NA
ZK863.2	WBGene00000614	col-37	-0.206674	NA	-0.216865	NA	-0.463219	NA	-0.0962476	NA
F54C9.4	WBGene00000615	col-38	-0.129879	NA	-0.309064	NA	-0.41558	NA	-0.11713	NA
C09G5.4	WBGene00000616	col-39	0.14831	0.762428	0.423463	0.230976	0.293921	0.481551	0.380436	0.999988
T13B5.4	WBGene00000617	col-40	-0.0753582	NA	-0.106694	NA	1.21485	NA	0.130438	NA
T10B10.1	WBGene00000618	col-41	0.310059	0.596472	0.187634	0.802075	-0.157428	0.833883	-0.408728	0.999988
ZC513.8	WBGene00000620	col-43	-0.130731	NA	-0.021253	NA	-0.0357579	NA	-0.073468	NA
F54B11.2	WBGene00000621	col-44	1.30659	0.0148899	1.62272	0.0103485	0.447561	NA	0.373321	0.999988
F53G12.7	WBGene00000622	col-45	0.108246	NA	-0.255285	NA	1.59377	0.00198666	1.47611	0.0529111
Y18H1A.13	WBGene00000623	col-46	-0.0695965	NA	-0.050628	NA	-0.245844	NA	-0.112723	NA
Y18H1A.12	WBGene00000624	col-47	NA	NA	0.387486	NA	NA	NA	NA	NA
Y54E10BL.2	WBGene00000625	col-48	0.515398	0.468655	1.0216	0.157248	-0.123129	0.88785	-0.288782	0.999988
K09H9.3	WBGene00000626	col-49	0.050456	NA	-0.0413373	NA	-0.33878	NA	0.0847617	NA
T28F2.6	WBGene00000627	col-50	-0.206001	NA	0.243437	NA	-0.156333	NA	-0.149638	NA
T28F2.8	WBGene00000628	col-51	0.0226237	NA	0.693312	NA	0.44625	NA	-0.00154989	NA
D1007.2	WBGene00000629	col-52	-0.0495653	NA	0.0115354	NA	0.00842935	NA	0.0346372	NA
M01A12.1	WBGene00000630	col-53	0.325395	0.589287	0.580321	0.38644	-0.486616	0.467351	-0.378712	0.999988
F33D11.3	WBGene00000631	col-54	0.15622	NA	0.712063	0.350652	-0.140124	NA	-0.215754	0.999988
T05E7.2	WBGene00000632	col-55	-0.00845445	NA	0.133349	NA	-0.393954	NA	-0.0800244	NA
T08B2.2	WBGene00000633	col-56	0.105447	NA	0.506874	NA	0.101522	NA	-0.127525	NA
F26B1.4	WBGene00000634	col-58	0.0131171	NA	0.856388	0.217397	-0.135811	NA	-0.292623	0.999988
F22D6.10	WBGene00000636	col-60	-0.113403	NA	-0.344366	NA	-0.777943	NA	0.15523	0.999988
C01H6.1	WBGene00000637	col-61	-0.340873	NA	0.641108	0.363383	-0.0430815	NA	-0.267518	0.999988
C15A11.6	WBGene00000638	col-62	-0.350866	NA	0.319888	NA	0.100088	NA	-0.163785	NA
ZK265.2	WBGene00000639	col-63	0.45245	NA	0.149817	NA	0.254136	NA	-0.100074	NA
F52F12.2	WBGene00000640	col-64	0.0887308	NA	0.359047	NA	0.653632	NA	0.189766	0.999988
K08C9.4	WBGene00000641	col-65	0.024335	0.981727	0.719176	0.318961	-0.65778	0.341693	-0.842251	0.999988
F15D3.3	WBGene00000642	col-66	0.0534357	NA	0.122829	NA	0.166426	NA	-0.032374	NA
C50D2.4	WBGene00000644	col-68	0.0286776	0.97768	0.662535	0.36616	0.893722	0.204936	0.226312	0.999988
K01A2.7	WBGene00000645	col-69	0.274003	0.493448	-0.138158	0.83653	0.0907453	0.861741	0.0257194	0.999988
H17B01.2	WBGene00000646	col-70	0.265671	NA	0.0135421	NA	-0.0236192	NA	0.0395653	NA
Y49F6B.10	WBGene00000647	col-71	-0.655457	0.185931	-1.05166	0.00495274	-2.11345	1.24327e-08	-1.18638	0.229497
W09G10.1	WBGene00000648	col-72	-0.046131	NA	-0.15437	NA	1.01502	NA	0.0388703	NA
F11G11.12	WBGene00000649	col-73	0.0242648	NA	-0.234506	NA	-0.0805151	NA	-0.0624932	NA
ZK1248.2	WBGene00000650	col-74	0.0459868	0.965047	0.459935	0.556517	-0.114778	0.873146	-0.451964	0.999988
K03H9.2	WBGene00000651	col-75	0.600323	NA	0.0976207	NA	0.441689	NA	-0.18134	NA
M110.1	WBGene00000652	col-76	0.00500208	0.994131	0.162028	NA	-0.0114174	0.982643	0.00340313	0.999988
M195.1	WBGene00000653	col-77	0.373003	0.552821	0.806287	0.141442	0.144924	0.830158	-0.48609	0.999988
W07A12.5	WBGene00000654	col-78	0.854902	NA	0.521801	NA	2.42976	1.90348e-05	0.31146	NA
C09G5.3	WBGene00000655	col-79	0.0971328	0.908053	0.0243617	0.976812	-0.401876	NA	-0.00975488	0.999988
C09G5.5	WBGene00000656	col-80	-0.514191	0.416375	-0.142446	0.844633	-0.147344	0.841972	0.0984818	0.999988
F38A3.1	WBGene00000657	col-81	0.299993	NA	-0.0640178	NA	-0.140807	NA	-0.00107826	NA
F33A8.9	WBGene00000658	col-83	0.117807	NA	0.122917	NA	-0.0905075	NA	-0.0206065	NA
K12D12.3	WBGene00000659	col-84	0.196918	NA	0.445978	NA	0.454108	NA	0.124522	0.999988
T21B4.2	WBGene00000660	col-85	-0.282315	NA	-0.354032	NA	-0.470767	NA	-0.262471	NA
Y81G3A.5	WBGene00000661	col-86	0.0376147	NA	0.146801	NA	0.156893	NA	0.0643004	NA
Y39G8C.4	WBGene00000662	col-87	0.123263	0.871228	0.459592	0.458549	0.262767	0.719629	-0.569667	0.999988
W05G11.3	WBGene00000663	col-88	-0.232434	NA	-0.28407	NA	-0.375118	NA	-0.176025	NA
F17C8.2	WBGene00000664	col-89	0.0282339	0.971878	0.84862	0.0504563	0.172025	0.790506	0.120365	0.999988
C29E4.1	WBGene00000665	col-90	-0.136938	NA	-0.241252	NA	-0.968624	NA	-0.125192	NA
F09G8.6	WBGene00000666	col-91	-0.0711294	NA	0.614809	NA	-0.44047	0.543077	0.120492	0.999988
W05B2.6	WBGene00000667	col-92	-0.605168	0.401337	0.018911	0.98526	0.601833	0.331854	0.142606	0.999988
W05B2.5	WBGene00000668	col-93	-0.407605	0.590664	-0.412476	0.584974	-0.683641	0.341941	0.287043	0.999988
W05B2.1	WBGene00000669	col-94	-0.173523	0.818379	-0.124626	0.854088	-0.215202	0.718035	0.253247	0.999988
Y41C4A.16	WBGene00000670	col-95	0.556706	0.426053	1.26198	0.0581593	1.57463	0.0174643	0.109579	0.999988
Y41C4A.19	WBGene00000671	col-96	0.90444	0.157758	1.65266	0.0114719	1.52235	0.0308677	0.429146	0.999988
ZK1010.7	WBGene00000672	col-97	0.396466	0.59806	1.09923	0.126223	-0.0958479	0.91941	-0.393925	0.999988
F14F7.1	WBGene00000673	col-98	-0.0838255	0.913698	0.246529	0.720487	0.0963105	0.876224	-0.0224722	0.999988
F29C4.8	WBGene00000674	col-99	-0.156271	0.555436	0.0540529	0.854471	-0.111903	0.735464	0.0546423	0.999988
K02D7.3	WBGene00000675	col-101	-0.1108	0.908368	0.818671	0.221249	-0.350018	0.662752	-0.252254	0.999988
C18H7.3	WBGene00000676	col-102	0.132568	NA	0.133256	NA	0.214918	NA	0.137878	NA
F56B3.1	WBGene00000677	col-103	-0.306461	0.62125	-0.00443781	0.996733	-0.200265	0.727369	0.0939182	0.999988
F58F6.1	WBGene00000678	col-104	0.253011	0.76044	0.84772	0.240762	-0.0726851	0.93832	-0.37507	0.999988
F58F6.2	WBGene00000679	col-105	0.222722	0.760693	0.47826	0.454125	-0.012763	0.988833	0.160713	0.999988
Y77E11A.15	WBGene00000680	col-106	0.544707	NA	0.838063	NA	-0.031861	NA	0.0230972	NA
C34H4.4	WBGene00000681	col-107	-0.0918543	0.898281	0.351321	0.514001	-0.0563665	0.938628	0.169375	0.999988
Y41D4A.2	WBGene00000682	col-108	-0.0691352	NA	1.13951	NA	0.373925	NA	-0.0433917	NA
Y38C1BA.3	WBGene00000683	col-109	0.404419	0.584587	1.14525	0.112012	-0.17758	0.824478	-0.485074	0.999988
F19C7.7	WBGene00000684	col-110	-0.405013	0.557255	-0.195123	0.792018	-1.04646	NA	-0.657767	0.999988
F29B9.9	WBGene00000685	col-111	0.25411	0.74551	0.419899	0.575801	2.9223	2.75333e-11	1.98488	0.000766944
C34D4.15	WBGene00000687	col-113	0.342712	0.6428	1.17286	0.0966298	0.217278	0.77843	-0.341264	0.999988
D2024.8	WBGene00000688	col-114	-0.0772625	NA	0.169687	NA	-0.225614	NA	-0.172555	NA
Y42H9B.1	WBGene00000689	col-115	0.35485	0.64303	0.985191	0.152493	0.917408	0.213959	0.216037	0.999988
F17E9.1	WBGene00000690	col-116	0.0347742	NA	0.193679	NA	0.177679	NA	0.063007	NA
T28C6.4	WBGene00000691	col-117	-0.465268	0.494528	-0.557573	0.393358	-0.771218	0.256376	-0.0610832	0.999988
T11B7.3	WBGene00000692	col-118	-0.546322	0.328049	-0.119501	0.868528	-0.637736	0.251242	0.420715	0.999988
C53B4.5	WBGene00000693	col-119	0.151258	NA	0.198916	NA	0.0547135	NA	0.385201	NA
Y11D7A.11	WBGene00000694	col-120	-0.271235	NA	0.670462	NA	0.284694	NA	0.324564	0.999988
F56D5.1	WBGene00000695	col-121	-0.563619	0.435784	-0.635904	0.381643	-0.654936	0.369341	-0.509797	0.999988
T05A1.2	WBGene00000696	col-122	0.755439	0.225108	1.13242	0.0825269	1.03923	0.10916	0.0897632	0.999988
W08D2.6	WBGene00000697	col-123	-0.363963	NA	-0.00494788	NA	0.0855974	NA	-0.22194	0.999988
C24F3.6	WBGene00000698	col-124	-0.0668629	0.941504	-0.275848	0.709757	-0.395744	NA	-0.199953	0.999988
C29F4.1	WBGene00000699	col-125	-0.114436	0.887938	0.303939	0.679917	-0.493785	0.385926	-0.136587	0.999988
F54D1.2	WBGene00000700	col-126	NA	NA	NA	NA	NA	NA	NA	NA
F54D1.3	WBGene00000701	col-127	-0.0690676	NA	-0.0972202	NA	-0.137353	NA	-0.032374	NA
F12F6.9	WBGene00000702	col-128	0.104307	NA	-0.0972202	NA	-0.137353	NA	0.138596	NA
M18.1	WBGene00000703	col-129	0.0498934	0.942675	-0.322205	0.597679	0.290537	0.605976	0.161414	0.999988
F08G5.4	WBGene00000704	col-130	0.0407491	0.967429	0.760311	0.288687	-0.616333	0.347515	-0.261692	0.999988
C39E9.3	WBGene00000705	col-131	-0.248566	NA	0.22423	NA	-0.0374564	NA	-0.076946	NA
C39E9.9	WBGene00000706	col-132	-0.0145886	NA	-0.0323329	NA	-0.0659068	NA	0.102747	NA
F52B11.4	WBGene00000707	col-133	0.242328	NA	0.393566	NA	-0.03784	NA	-0.140546	NA
M199.5	WBGene00000708	col-135	NA	NA	0.112917	NA	NA	NA	NA	NA
Y51H4A.28	WBGene00000709	col-136	NA	NA	NA	NA	NA	NA	NA	NA
Y51H4A.9	WBGene00000710	col-137	0.176211	NA	0.650359	NA	0.660552	NA	0.0489	NA
C52D10.13	WBGene00000711	col-138	0.108376	NA	-0.0473875	NA	-0.327004	NA	0.108157	NA
F41F3.4	WBGene00000712	col-139	-0.335087	NA	-0.0392188	NA	-0.205106	NA	-0.109416	0.999988
F26F12.1	WBGene00000713	col-140	0.535636	NA	0.519613	NA	1.05141	NA	0.321734	NA
T15B7.5	WBGene00000714	col-141	0.411811	0.580566	1.21546	0.0650615	-0.419205	NA	0.197026	0.999988
T15B7.4	WBGene00000715	col-142	0.697492	0.285261	1.72526	6.01999e-05	0.497334	0.347582	-0.111426	0.999988
T15B7.3	WBGene00000716	col-143	0.523602	0.436816	0.809085	0.134583	0.740979	0.25047	0.674377	0.999988
B0222.6	WBGene00000717	col-144	-0.113966	0.871218	-0.145236	0.798595	-0.182812	0.749916	0.0395401	0.999988
B0222.7	WBGene00000718	col-145	0.0884642	0.917407	0.795493	0.232098	0.353851	0.581777	-0.178384	0.999988
T06E4.6	WBGene00000719	col-146	-0.35947	NA	0.829464	0.24882	-0.597659	NA	-0.199694	0.999988
T06E4.4	WBGene00000720	col-147	-0.263874	0.74148	-0.619151	0.348224	-0.629086	0.357031	0.166068	0.999988
C12D8.8	WBGene00000721	col-148	0.310225	NA	0.878982	NA	0.651973	NA	0.0307435	NA
B0024.1	WBGene00000722	col-149	-0.86151	0.178474	-1.08955	0.13206	-1.63537	0.033119	-0.373074	0.999988
B0024.2	WBGene00000723	col-150	0.613222	0.268628	1.43348	0.000564876	-0.269187	0.687494	-0.115484	0.999988
AC3.6	WBGene00000724	col-151	0.554507	NA	0.388717	NA	0.268044	NA	-0.12416	0.999988
F32G8.5	WBGene00000725	col-152	0.193103	NA	0.329522	NA	0.274363	NA	0.167255	0.999988
F17C11.3	WBGene00000726	col-153	-0.755874	0.0869812	0.539539	0.264612	0.167151	0.763312	-0.97399	0.795607
F55C10.2	WBGene00000727	col-154	0.206043	0.805161	0.293869	0.714658	-0.663551	0.382692	-0.323652	0.999988
F55C10.3	WBGene00000728	col-155	-0.00727725	0.995194	0.29242	0.718361	-0.199882	0.825847	-0.0763098	0.999988
F57B7.3	WBGene00000729	col-156	0.113565	NA	-0.0293196	NA	0.303374	NA	-0.0398874	NA
T11F9.9	WBGene00000730	col-157	0.458194	NA	0.60833	NA	1.00628	NA	-0.185584	NA
D2023.7	WBGene00000731	col-158	-0.0276023	0.979671	-0.271	NA	-0.329737	NA	-0.17373	0.999988
F57B1.3	WBGene00000732	col-159	0.5016	0.494528	0.897227	0.180923	0.140366	0.866372	0.755842	0.999988
F57B1.4	WBGene00000733	col-160	-0.140522	0.8633	-0.105937	0.887478	-0.1419	0.837437	0.154694	0.999988
C50B6.4	WBGene00000734	col-161	0.144242	NA	1.14863	0.0438148	0.15916	NA	0.0932263	0.999988
Y2H9A.3	WBGene00000735	col-162	0.387291	NA	-0.0627323	NA	0.333343	NA	0.216326	NA
F46B3.17	WBGene00000736	col-163	0.185687	NA	0.464428	NA	-0.766536	NA	-0.567248	0.999988
T21D9.1	WBGene00000737	col-164	-0.156315	NA	0.0187919	NA	-0.329586	NA	0.0973612	NA
F14H12.1	WBGene00000738	col-165	0.163966	0.839683	0.396316	0.621547	-0.307841	0.640232	-0.242842	0.999988
T07H6.3	WBGene00000739	col-166	-0.412779	0.550527	-0.667492	0.288954	-0.865476	0.179573	-0.0269577	0.999988
T10E10.2	WBGene00000740	col-167	-0.457661	0.531104	-0.791666	0.247017	-0.809032	0.262452	0.0605224	0.999988
T10E10.1	WBGene00000741	col-168	0.0215079	0.982889	-0.538094	0.364978	-0.35728	NA	0.0956088	NA
T10E10.5	WBGene00000742	col-169	-0.303616	0.695001	-0.519565	0.472177	-0.771224	0.280944	0.0705157	NA
T10E10.6	WBGene00000743	col-170	-0.243706	0.770655	-0.631274	0.391051	-0.467087	0.560195	0.128153	0.999988
T10E10.7	WBGene00000744	col-171	-0.0753582	NA	-0.106694	NA	0.00370344	NA	-0.0349376	NA
F38B6.5	WBGene00000745	col-172	-0.328612	0.59281	0.258235	0.62752	-0.25094	0.667835	-0.513434	0.999988
F41C6.5	WBGene00000746	col-173	0.341729	NA	0.657063	NA	0.684971	NA	0.0689516	0.999988
F46C8.2	WBGene00000747	col-174	-0.309475	0.64935	0.345399	0.613957	-0.0933197	0.911372	0.269833	0.999988
C35B8.1	WBGene00000748	col-175	0.357765	NA	0.400219	NA	0.0495633	NA	-0.0744438	NA
ZC373.7	WBGene00000749	col-176	-0.28988	0.716239	0.133076	0.886697	-0.685613	0.36599	0.197755	0.999988
F59F3.2	WBGene00000750	col-177	1.15696	0.00148782	1.26899	0.0134522	0.931343	0.0764213	-0.114021	0.999988
C34F6.2	WBGene00000751	col-178	0.085877	NA	-0.0136547	NA	0.00704022	NA	-0.0678382	NA
C34F6.3	WBGene00000752	col-179	0.0527627	NA	-0.0392963	NA	0.277157	NA	0.111393	NA
C44C10.1	WBGene00000753	col-180	0.055456	0.955637	0.28429	0.716034	-0.35073	0.678427	0.043484	0.999988
W03G11.1	WBGene00000754	col-181	0.45785	0.531104	0.681688	0.351643	1.05372	0.159112	0.193376	0.999988
R09A8.4	WBGene00000755	col-182	1.11757	0.0416472	1.22697	0.0795077	0.398538	NA	0.00814139	0.999988
F02D10.1	WBGene00000756	col-183	0.0629928	NA	0.516678	NA	NA	NA	NA	NA
F15A2.1	WBGene00000757	col-184	0.40115	0.595454	0.553148	0.48	0.392335	0.670975	0.220936	0.999988
H06A10.2	WBGene00000758	col-185	NA	NA	0.117523	NA	NA	NA	NA	NA
E03G2.4	WBGene00000759	col-186	0.778511	0.109681	0.943579	0.0549903	0.358733	0.606481	-0.222254	0.999988
C30F2.1	WBGene00000760	col-187	0.618202	NA	0.978969	NA	0.349573	NA	0.410926	0.999988
C24A11.9	WBGene00000761	coq-1	-0.0509557	0.920551	-0.315863	0.425542	-0.319832	0.44992	0.141077	0.999988
F57B9.4	WBGene00000762	coq-2	-0.00906187	NA	-0.419176	NA	-0.0546645	0.896373	-0.00692801	0.999988
Y57G11C.11	WBGene00000763	coq-3	-0.0272152	0.941826	-0.140603	0.68082	-0.138734	0.761041	0.0644792	0.999988
T03F1.2	WBGene00000764	coq-4	-0.148525	0.678753	-0.601616	0.08547	-0.355633	0.44992	0.100294	0.999988
ZK652.9	WBGene00000765	coq-5	-0.000344627	0.999237	-0.482331	0.326001	-0.403809	0.345197	0.0563296	0.999988
K07B1.2	WBGene00000766	coq-6	-0.124175	0.72117	-0.495328	0.0895364	-0.317838	0.327784	0.0259684	0.999988
C35D10.4	WBGene00000767	coq-8	-0.00288886	0.995194	-0.451806	0.0684285	-0.0454004	0.919472	0.0970916	0.999988
R01H10.3	WBGene00000768	cor-1	0.0853944	0.798919	0.0768351	0.835117	0.208211	0.572504	0.0844001	0.999988
C40H1.1	WBGene00000770	cpb-1	-0.043399	0.96751	-0.077368	0.936482	2.4989	2.52952e-05	1.62222	0.0149053
C30B5.3	WBGene00000771	cpb-2	0.349165	NA	0.333871	NA	0.370289	NA	-0.109802	NA
B0414.5	WBGene00000772	cpb-3	0.319053	NA	-0.151001	0.86444	0.81602	NA	0.187442	0.999988
F28C6.3	WBGene00000773	cpf-1	-0.331803	0.443101	-0.726511	0.0826517	-0.994522	0.0177296	0.0220155	0.999988
F56A8.6	WBGene00000774	cpf-2	0.0141677	0.977892	-0.339529	0.388802	-0.455078	0.226894	0.181747	0.999988
F38E11.3	WBGene00000775	cpin-1	-0.826563	0.0124284	-0.585202	0.195597	-0.979507	0.0119264	-0.0066351	0.999988
T03E6.7	WBGene00000776	cpl-1	-0.287899	0.506881	0.484151	NA	0.23692	0.452637	-0.375294	0.999988
F43G9.9	WBGene00000777	cpn-1	-0.719622	0.211681	-0.626076	0.319566	-0.976489	0.102818	-0.197182	0.999988
D1069.2	WBGene00000778	cpn-2	0.119987	0.88436	0.295323	0.672146	-0.563006	0.442348	-0.279061	0.999988
F28H1.2	WBGene00000779	cpn-3	-0.0325903	0.957558	0.196989	0.667491	-0.396971	0.41619	0.420996	0.999988
F49D11.8	WBGene00000780	cpn-4	0.786058	0.165931	0.824239	0.219813	0.462404	0.476462	-0.119547	0.999988
C52E4.1	WBGene00000781	cpr-1	0.0586532	0.941235	0.398828	0.571479	-0.237169	0.726181	-0.399397	0.999988
F36D3.9	WBGene00000782	cpr-2	0.451541	0.517061	0.415867	0.579275	-0.0606473	0.958807	-0.0832525	0.999988
T10H4.12	WBGene00000783	cpr-3	-0.645314	0.116777	-0.386343	0.432337	-0.273702	0.611537	-0.174552	0.999988
F44C4.3	WBGene00000784	cpr-4	0.251349	0.683921	-0.102072	0.898342	-0.473107	0.392635	-0.361985	0.999988
W07B8.5	WBGene00000785	cpr-5	0.541715	0.384795	-1.01899	0.0880433	-0.269994	0.675852	-0.347134	0.999988
C25B8.3	WBGene00000786	cpr-6	-0.0318354	0.969435	0.308844	0.597903	0.61151	0.273975	-0.112253	0.999988
C41D11.8	WBGene00000787	cps-6	0.117469	NA	-0.237708	0.638695	0.0967389	0.883783	-0.042094	NA
F32B5.8	WBGene00000788	cpz-1	0.232688	0.758053	0.733615	0.231923	0.895177	NA	-0.143576	NA
M04G12.2	WBGene00000789	cpz-2	-0.130114	0.730601	-0.385067	0.267347	0.00645266	0.990632	0.140375	0.999988
F11C7.4	WBGene00000792	crb-1	0.372471	0.330925	0.306189	0.436944	0.20613	0.675852	-0.267139	0.999988
Y41C4A.4	WBGene00000793	crh-1	-0.0110339	0.984889	0.335444	0.35503	0.26512	0.439886	-0.102691	0.999988
Y47G6A.8	WBGene00000794	crn-1	-0.434929	0.342005	-1.13901	0.00832312	-0.951043	0.0281224	0.00757985	0.999988
CD4.2	WBGene00000795	crn-2	0.187914	0.72305	0.37271	0.514001	0.247799	0.620618	-0.0361224	0.999988
C14A4.4	WBGene00000796	crn-3	0.121849	0.842807	-0.320451	0.541885	0.284263	0.583042	0.0832248	0.999988
AH9.2	WBGene00000797	crn-4	0.476645	NA	0.689658	0.354038	0.773025	0.300257	0.0989099	0.999988
C14A4.5	WBGene00000798	crn-5	0.0712568	0.852716	-0.568996	0.0407554	-0.083853	0.90063	0.0789643	0.999988
K04H4.6	WBGene00000799	crn-6	0.800452	0.15993	0.703074	0.294886	-0.147908	0.861389	0.00727679	0.999988
Y23H5A.7	WBGene00000800	cars-1	-0.109615	0.683764	-0.182412	0.449867	-0.0530148	0.882245	-0.107206	0.999988
Y23H5A.1	WBGene00000801	cars-2	-0.440313	0.303623	-1.06127	0.0158494	-0.693879	0.0747779	-0.127137	0.999988
Y38A10A.5	WBGene00000802	crt-1	-0.285122	0.485709	-0.294166	NA	-0.855502	0.0352516	-0.179223	NA
F53H4.1	WBGene00000803	csb-1	0.188378	0.746438	0.117619	0.854471	0.439883	0.399059	-0.159768	0.999988
Y48E1B.12	WBGene00000804	csc-1	-0.583271	0.323232	-1.24091	0.0159118	-1.28368	0.0148714	-0.30388	0.999988
Y48G1C.2	WBGene00000812	csk-1	0.10799	0.769126	0.105313	0.745841	0.225091	0.538872	0.0519458	0.999988
Y59A8A.1	WBGene00000813	csn-1	-0.188585	0.535199	-0.30196	0.391179	-0.370182	0.25455	0.0404229	0.999988
B0025.2	WBGene00000814	csn-2	0.000303475	0.999195	-0.140594	0.707389	0.0858565	0.82825	-0.0549238	0.999988
Y38C1AA.2	WBGene00000815	csn-3	-0.14198	0.59077	-0.309103	0.213064	-0.210007	0.525258	-0.00886796	0.999988
Y55F3AM.15	WBGene00000816	csn-4	-0.119674	0.645368	-0.325377	0.197912	-0.120171	0.717775	0.0825284	0.999988
B0547.1	WBGene00000817	csn-5	-0.188291	0.523769	-0.389388	0.228281	-0.509974	0.167274	-0.0663235	0.999988
Y67H2A.6	WBGene00000818	csn-6	-0.34377	0.027289	-0.376033	0.0972599	-0.30188	0.303999	-0.306399	0.999988
Y48E1B.13	WBGene00000819	csp-1	0.397562	0.53205	0.691891	0.240375	-0.00782801	NA	-0.524509	0.999988
Y73B6BL.7	WBGene00000820	csp-2	-0.223241	0.645581	0.323774	0.398482	0.642536	0.0766644	-0.0193875	0.999988
Y47H9C.6	WBGene00000821	csp-3	0.0636132	NA	0.03767	NA	-0.396452	NA	-0.0288505	NA
F40E10.3	WBGene00000822	csq-1	0.0213987	0.975481	0.0024533	0.997579	-0.271085	0.543845	0.123412	0.999988
MTCE.21	WBGene00000829	ctb-1	-0.35747	0.449	-0.635667	0.236616	-0.549543	0.27729	0.00972052	0.999988
Y54G11A.6	WBGene00000830	ctl-1	0.174773	0.815239	0.616933	0.294438	-0.569643	0.398171	-0.340726	0.999988
Y54G11A.5	WBGene00000831	ctl-2	-0.276393	0.671611	0.494479	0.214477	-0.891468	0.0229052	-0.234446	0.999988
Y23H5A.5	WBGene00000832	ctn-1	-0.00695755	0.992845	0.145662	0.776848	0.364077	0.396828	-0.0970702	0.999988
T20G5.2	WBGene00000833	cts-1	-0.278007	0.595499	-0.521743	0.262135	-0.307401	0.594052	-0.230697	0.999988
Y76A2A.2	WBGene00000834	cua-1	-0.0830252	0.838177	-0.0771676	0.861619	0.114155	0.787946	-0.0625615	0.999988
ZK652.11	WBGene00000835	cuc-1	-0.327247	0.592974	-0.680065	0.294438	-0.944916	0.174937	-0.11318	0.999988
D2045.6	WBGene00000836	cul-1	-0.0991177	0.756018	0.041017	0.913813	-0.0458788	0.909881	-0.1296	0.999988
ZK520.4	WBGene00000837	cul-2	-0.13019	0.56064	0.041046	0.883968	0.00988222	0.980066	-0.0635194	0.999988
Y108G3AL.1	WBGene00000838	cul-3	-0.230784	0.311214	-0.339677	0.193399	-0.362786	0.240169	-0.0768657	0.999988
F45E12.3	WBGene00000839	cul-4	-0.0522334	0.880129	-0.17175	0.506084	-0.155092	0.663948	-0.0126614	0.999988
ZK856.1	WBGene00000840	cul-5	-0.1782	0.409966	0.00522475	0.988599	0.148008	0.695568	-0.103508	0.999988
K08E7.7	WBGene00000841	cul-6	0.328907	0.612708	0.532833	0.404635	0.57294	NA	0.104454	0.999988
F25D7.1	WBGene00000843	cup-2	-0.351384	0.393342	-0.335147	0.480114	-0.786473	0.0689584	-0.135945	0.999988
C02C2.3	WBGene00000845	cup-4	0.552762	0.399781	0.571306	0.3895	0.725461	0.256173	-0.239358	0.999988
R13A5.1	WBGene00000846	cup-5	-0.192723	0.537768	-0.148036	0.651526	-0.0963636	0.828862	-0.301855	0.999988
C47G2.1	WBGene00000851	cut-1	0.0357956	NA	0.0686227	NA	-0.293114	NA	-0.0581654	NA
M142.2	WBGene00000853	cut-6	0.013579	0.990755	0.596398	0.402259	0.400773	0.590618	-0.0716305	0.999988
C07H6.8	WBGene00000854	cux-7	-0.0974907	0.681436	-0.18758	0.50657	-0.0905883	0.781619	-0.183371	0.999988
K10B4.6	WBGene00000857	cwn-1	-0.38838	0.405403	-0.304184	0.587883	-0.234655	0.618394	0.342368	0.999988
W01B6.1	WBGene00000858	cwn-2	0.218006	0.670489	0.274058	0.597903	0.215433	0.658544	-0.105375	0.999988
C37H5.10	WBGene00000859	cwp-1	-0.00159761	NA	-0.0972202	NA	0.0256683	NA	-0.032374	NA
C37H5.11	WBGene00000860	cwp-2	1.09264	NA	0.114193	NA	0.46476	NA	-0.033944	NA
C37H5.4	WBGene00000861	cwp-3	0.122874	NA	0.407255	NA	-0.155199	NA	-0.143966	NA
K11D12.1	WBGene00000862	cwp-4	0.534989	0.393342	0.557977	0.404016	0.0224699	NA	-0.248776	0.999988
ZK507.6	WBGene00000863	cya-1	-0.569178	0.114059	-0.790855	0.0247716	-0.667928	0.0863327	-0.0689322	0.999988
F59H6.7	WBGene00000864	cya-2	0.0260553	0.981045	-0.221864	0.797913	1.649	0.0353513	0.64489	0.999988
ZC168.4	WBGene00000865	cyb-1	-0.802829	0.0253143	-1.13196	0.0109047	-0.940664	0.00869169	-0.505505	0.999988
Y43E12A.1	WBGene00000866	cyb-2.1	0.400308	NA	0.483751	NA	0.241235	NA	-0.232126	0.999988
H31G24.4	WBGene00000867	cyb-2.2	0.26463	0.683764	0.226975	0.743465	-0.148969	NA	-0.556822	0.999988
T06E6.2	WBGene00000868	cyb-3	-0.872997	0.0836526	-1.55874	0.00255738	-1.45717	0.00351121	-0.382838	0.999988
C54G4.8	WBGene00000869	cyc-1	-0.175285	0.718296	-0.531548	0.20935	-0.584971	NA	0.00343384	0.999988
Y38F1A.5	WBGene00000870	cyd-1	-0.521916	0.289869	-0.873358	0.0568058	-0.745306	0.131974	-0.110422	0.999988
C37A2.4	WBGene00000871	cye-1	-0.310893	0.452718	-0.770683	0.0264035	-0.375548	0.337921	0.147323	0.999988
F11H8.4	WBGene00000872	cyk-1	-0.360892	0.157758	-0.0464479	0.921163	0.377102	0.27321	-0.0123298	0.999988
ZK328.1	WBGene00000874	cyk-3	-0.0969899	0.785907	-0.076385	0.861817	0.223322	0.599469	-0.079711	0.999988
K08E3.6	WBGene00000875	cyk-4	-0.67752	0.119765	-1.26606	0.00169439	-0.998031	0.0200122	-0.372019	0.999988
C52E4.6	WBGene00000876	cyl-1	-0.0849507	NA	-0.0760254	0.868478	0.0329828	0.945212	-0.156871	0.999988
Y49A3A.5	WBGene00000877	cyn-1	-0.142123	0.804395	-0.950039	0.0196291	-0.801363	0.117926	0.0504967	0.999988
ZK520.5	WBGene00000878	cyn-2	-0.152136	0.83976	0.259944	0.682113	0.694438	0.262456	0.164171	0.999988
Y75B12B.5	WBGene00000879	cyn-3	-0.43425	0.446677	-0.707375	0.197912	-0.98217	0.0968283	-0.190058	0.999988
F59E10.2	WBGene00000880	cyn-4	0.036269	0.918505	-0.152555	0.618483	-0.121899	0.719767	0.0486551	0.999988
F31C3.1	WBGene00000881	cyn-5	-0.526236	0.242844	-0.460361	0.407547	-0.865759	0.117275	-0.148245	0.999988
F42G9.2	WBGene00000882	cyn-6	-0.594688	0.23627	-0.48415	0.412253	-1.24713	0.0507036	-0.249181	0.999988
Y75B12B.2	WBGene00000883	cyn-7	-0.385329	0.505853	-1.05576	0.0392105	-1.0953	0.0542721	0.000151227	0.999988
D1009.2	WBGene00000884	cyn-8	-0.0519692	0.885554	-0.41319	0.0972599	-0.402739	0.134645	-0.217311	0.999988
T27D1.1	WBGene00000885	cyn-9	-0.261899	0.622899	-0.407286	0.46824	-0.645012	0.221126	-0.553305	0.999988
B0252.4	WBGene00000886	cyn-10	-0.268572	0.599463	-0.975486	0.0100971	-0.909192	0.0342912	-0.0961911	0.999988
T01B7.4	WBGene00000887	cyn-11	-0.109392	0.832439	-0.583779	0.196015	-0.693869	0.178016	0.152393	0.999988
C34D4.12	WBGene00000888	cyn-12	-0.133085	0.769801	-0.703202	0.0696446	-0.558515	0.292895	0.0837692	0.999988
Y116A8C.34	WBGene00000889	cyn-13	0.00390428	0.993906	-0.396572	0.149501	-0.191598	0.594052	0.116861	0.999988
F39H2.2	WBGene00000890	sig-7	-0.0401423	0.929935	-0.267732	0.421471	0.0775438	0.854069	0.271185	0.999988
Y87G2A.6	WBGene00000891	cyn-15	-0.23127	0.360113	-0.663915	0.00669782	-0.383037	0.197509	-0.0761008	0.999988
Y17G7B.9	WBGene00000892	cyn-16	-0.268002	0.303362	-0.355406	0.268496	-0.284623	0.392033	0.0151963	0.999988
ZC250.1	WBGene00000893	cyn-17	0.506374	0.416772	0.221153	NA	0.59661	NA	0.00935037	0.999988
M110.5	WBGene00000894	dab-1	0.0613771	NA	0.545536	0.277047	0.69974	0.106752	-0.197223	0.999988
B0412.1	WBGene00000895	dac-1	0.602645	0.305284	1.04758	0.0642232	-0.657198	0.21949	-1.04559	0.621825
F57B10.10	WBGene00000896	dad-1	-0.431586	0.424235	-0.78306	0.173297	-1.20674	0.0219363	-0.10635	0.999988
F29C4.1	WBGene00000897	daf-1	-0.298463	0.206142	-0.12004	0.699413	-0.205295	0.534353	-0.120499	0.999988
Y55D5A.5	WBGene00000898	daf-2	0.175697	0.785927	0.609701	NA	0.565466	0.293949	-0.06477	NA
F25E2.5	WBGene00000899	daf-3	-2.54494e-05	0.999884	0.303642	0.274323	0.295791	0.376843	-0.0532967	0.999988
C05D2.1	WBGene00000900	daf-4	-0.307865	0.407159	-0.044479	0.922566	-0.188151	0.660249	-0.20097	0.999988
W01G7.1	WBGene00000901	daf-5	0.243082	0.653197	0.707501	0.166061	0.790381	0.105815	-0.233955	NA
F31F6.5	WBGene00000902	daf-6	0.19169	0.750535	0.325443	0.604459	-0.0346787	0.961854	-0.498996	0.999988
B0412.2	WBGene00000903	daf-7	0.882224	0.0442789	0.717707	0.223498	0.799809	0.1119	-0.203963	0.999988
R05D11.1	WBGene00000904	daf-8	-0.136291	0.667407	0.106937	0.713317	-0.171258	0.64159	-0.0616054	0.999988
T13C5.1	WBGene00000905	daf-9	0.55515	0.353705	0.538905	0.427517	0.649682	0.302731	-0.271709	0.999988
F23B2.4	WBGene00000906	daf-10	0.416725	0.294202	0.503018	0.209652	0.587186	0.129255	-0.205056	0.999988
B0240.3	WBGene00000907	daf-11	0.657119	0.24167	0.467701	0.496416	0.60907	0.314252	-0.260068	0.999988
F11A1.3	WBGene00000908	daf-12	0.0101765	0.983108	0.0795639	0.845322	0.26207	0.518412	-0.0220913	0.999988
F01G10.8	WBGene00000910	daf-14	-0.0115888	0.982244	0.349057	0.324672	0.580378	0.0415083	-0.054829	0.999988
C10C5.6	WBGene00000911	daf-15	0.056711	0.918331	0.214566	0.639151	0.298154	0.498317	-0.0868557	0.999988
R13H8.1	WBGene00000912	daf-16	0.0732766	0.908368	0.390203	0.406392	0.683723	0.130214	0.00638935	0.999988
T07A9.6	WBGene00000913	daf-18	-0.15595	0.509299	-0.236089	0.370698	-0.0377888	0.933058	0.00832	0.999988
F33H1.1	WBGene00000914	daf-19	-0.190898	0.330917	0.0555172	0.850723	0.0671782	0.865791	-0.229394	0.999988
C47E8.5	WBGene00000915	daf-21	-0.0974353	0.826546	-0.246559	0.547226	-0.210646	0.622874	-0.147151	0.999988
Y48G1A.3	WBGene00000917	daf-25	-0.505383	0.326401	-0.66392	0.201773	-0.913291	0.0572264	-0.353211	0.999988
Y116F11B.1	WBGene00000920	daf-28	0.432122	0.486008	0.234117	0.761514	-0.211502	0.762939	-0.431856	0.999988
M03A1.7	WBGene00000928	dao-2	-0.380191	0.579221	-0.336655	0.636634	-0.655349	0.34197	-0.130218	0.999988
K07E3.3	WBGene00000929	dao-3	-0.582899	0.22955	-0.665987	0.191441	-0.991868	0.0371317	-0.246713	0.999988
ZC373.6	WBGene00000930	dao-4	0.0991474	NA	-0.264717	NA	-0.484103	NA	-0.0963939	NA
C25A1.10	WBGene00000931	dao-5	0.278385	0.54707	-0.216457	0.642959	0.185311	0.708979	0.210092	0.999988
T05G5.12	WBGene00000932	dao-6	0.198041	0.820501	0.821412	0.27072	0.0585623	0.95859	-0.0758312	0.999988
C14A4.2	WBGene00000933	dap-3	0.00628728	0.988769	-0.707562	0.000298838	-0.122057	0.727439	0.280708	0.999988
T23G5.5	WBGene00000934	dat-1	0.506173	0.413115	0.593351	0.346905	0.244903	0.72424	-0.403061	0.999988
F56D1.7	WBGene00000935	daz-1	0.368712	0.59077	0.0377832	0.964835	0.483267	0.473115	0.230096	0.999988
T25F10.2	WBGene00000936	dbl-1	0.0438946	0.9254	0.0331933	0.938113	0.194044	0.598191	-0.0694364	0.999988
C55B7.8	WBGene00000937	dbr-1	-0.118411	0.642433	-0.489749	0.0332823	-0.258061	0.362313	-0.111766	0.999988
C26C6.5	WBGene00000938	dcp-66	-0.18134	0.5254	0.00908809	0.982627	0.188982	0.611269	-0.126082	0.999988
K12H4.8	WBGene00000939	dcr-1	-0.177501	0.439666	-0.348534	0.165017	-0.149399	0.670062	0.0348266	0.999988
Y113G7A.9	WBGene00000940	dcs-1	-0.209374	0.579876	-0.482581	0.199579	-0.560919	0.161206	0.0867201	0.999988
Y39A3CR.4	WBGene00000941	ddp-1	-0.123204	0.864615	-0.770527	0.193924	-0.849541	0.207791	-0.0450078	NA
ZC477.9	WBGene00000942	deb-1	0.211343	0.583404	0.48213	0.107642	0.564417	0.161086	0.271176	0.999988
C47C12.6	WBGene00000950	deg-1	0.528337	0.118121	0.64889	0.108756	0.146129	0.753396	-0.190995	0.999988
K03B8.9	WBGene00000951	deg-3	0.285367	0.444826	0.430897	0.248534	0.40041	0.303572	0.0278113	0.999988
E02H4.1	WBGene00000952	del-1	0.0817848	0.849203	0.191144	0.619239	0.348428	0.486718	0.258283	0.999988
F58G6.6	WBGene00000953	del-2	0.232847	0.592974	0.279784	0.50493	0.469031	0.293561	0.0506014	0.999988
T26H10.1	WBGene00000955	des-2	0.257193	0.46356	0.353628	0.378199	0.205966	0.610141	0.211609	0.999988
C09E10.2	WBGene00000958	dgk-1	0.27724	0.328868	0.41405	0.129571	0.36178	0.332081	0.121836	0.999988
F46H6.2	WBGene00000959	dgk-2	-0.0610421	0.847549	0.107908	0.741026	0.0716941	0.826773	-0.0912447	0.999988
F54G8.2	WBGene00000960	dgk-3	0.579526	0.276966	0.558466	0.38018	0.809387	0.156875	-0.263978	0.999988
T21B6.1	WBGene00000961	dgn-1	0.0194211	0.968285	0.0411234	0.928552	-0.060265	0.904809	0.233912	0.999988
T21E12.4	WBGene00000962	dhc-1	0.0327115	0.959379	-0.0554285	0.933383	0.284052	0.564821	-0.0454526	0.999988
R06C7.3	WBGene00000963	dhp-1	0.0326461	0.957011	0.152614	0.727829	0.764783	0.0278649	-0.312466	0.999988
C47E12.8	WBGene00000964	dhp-2	-0.206282	0.561834	0.024278	0.948241	-0.159678	0.66269	-0.172967	0.999988
C01G8.3	WBGene00000965	dhs-1	-0.160501	0.606237	-0.234505	0.452116	-0.191985	0.587417	-0.0800762	0.999988
F55A12.4	WBGene00000966	dhs-2	-0.471076	0.465028	-0.0659104	0.927364	-0.529314	0.28073	0.167067	0.999988
T02E1.5	WBGene00000967	dhs-3	-0.806347	0.119569	-1.05261	0.0596177	-1.3386	0.00963897	0.124902	0.999988
T05F1.10	WBGene00000968	dhs-4	-0.678171	0.167567	-0.993858	0.0844707	-1.45811	0.00368367	-0.0558864	0.999988
F56D1.5	WBGene00000969	dhs-5	-0.115376	0.880171	-0.441421	0.500041	-0.529255	0.341693	0.490123	0.999988
C17G10.8	WBGene00000970	dhs-6	-0.5306	0.167567	-0.337938	0.458026	-0.348059	0.41109	-0.108274	0.999988
E04F6.7	WBGene00000971	dhs-7	-0.111825	0.890795	-0.358318	0.620215	-0.774509	0.224199	-0.591714	0.999988
K10H10.3	WBGene00000972	dhs-8	0.487789	0.510215	0.289204	0.725598	0.109536	0.913239	-0.0716436	0.999988
Y32H12A.3	WBGene00000973	dhs-9	-0.753588	0.129357	-0.303695	0.636568	-0.932023	0.0890668	-0.0746069	0.999988
Y39A1A.11	WBGene00000974	dhs-11	0.233618	0.770641	-0.0318658	NA	0.305311	0.707051	-0.161133	0.999988
K08F4.9	WBGene00000975	dhs-12	-0.0450885	0.935065	-0.379233	0.415227	-0.49285	0.304062	-0.00681087	0.999988
F36H9.3	WBGene00000976	dhs-13	-0.151518	0.536276	-0.277244	0.307197	-0.344525	0.228416	-0.0369548	0.999988
R05D8.8	WBGene00000977	dhs-14	0.00532984	0.995232	0.608231	0.210291	-0.235414	0.710742	-0.528847	0.999988
R05D8.10	WBGene00000978	dhs-15	-0.261649	0.752897	0.145878	0.876788	-0.981921	0.239229	-0.337896	0.999988
C10F3.2	WBGene00000979	dhs-16	0.806014	0.140374	0.765019	0.21147	0.660703	0.332306	0.265592	0.999988
F29G9.6	WBGene00000980	dhs-17	0.389678	0.414551	0.765718	0.104878	0.880052	0.0488186	0.260397	0.999988
C45B11.3	WBGene00000981	dhs-18	-0.238647	0.753371	0.0524479	0.945589	-0.465491	0.455243	0.0240741	0.999988
T11F9.11	WBGene00000982	dhs-19	-0.365829	0.542942	-0.052688	0.943953	-0.451555	0.427069	0.0151099	0.999988
F35B12.2	WBGene00000983	dhs-20	-0.401122	0.574948	-0.364003	0.601573	-0.749489	0.200229	0.317006	0.999988
R11D1.11	WBGene00000984	dhs-21	-0.460734	0.360217	-0.269108	0.60471	-0.6525	0.204278	-0.746027	0.999988
C15H11.4	WBGene00000985	dhs-22	-0.172877	0.458932	-0.300876	0.241699	-0.287807	0.338264	-0.183627	0.999988
R08H2.1	WBGene00000986	dhs-23	0.406778	0.59077	0.106864	0.901372	-0.129106	0.883052	-0.351731	0.999988
Y60A3A.10	WBGene00000987	dhs-24	-0.0343423	0.929935	-0.492601	0.0432095	-0.0453628	0.900766	0.222192	0.999988
F09E10.3	WBGene00000988	dhs-25	-0.443744	0.449601	-0.853628	0.120556	-0.890254	0.11913	-0.30569	0.999988
ZK816.5	WBGene00000989	dhs-26	0.192735	0.792044	0.325793	0.634128	0.0789744	0.92406	-0.269102	0.999988
C04F6.5	WBGene00000990	dhs-27	-0.46303	0.47675	-1.15286	0.039611	-1.41836	0.00916557	0.0525277	0.999988
M03A8.1	WBGene00000991	dhs-28	-0.256198	0.700437	-0.238657	0.703838	-0.683919	0.211586	0.0704654	0.999988
F27D9.6	WBGene00000992	dhs-29	-0.385177	0.533742	-0.422103	0.476025	-0.754182	0.194225	-0.244817	0.999988
T25G12.7	WBGene00000993	dhs-30	-0.467055	0.391147	-0.353943	0.533513	-0.827916	0.10854	-0.1155	0.999988
F08B4.1	WBGene00000994	dic-1	-0.102548	0.738476	-0.305554	0.326001	-0.159051	0.656423	-0.0932542	0.999988
C18D1.1	WBGene00000995	die-1	0.077202	0.858812	0.292678	0.432928	0.449784	0.25646	-0.0690861	0.999988
F49E8.5	WBGene00000996	dif-1	-0.731005	0.174719	-0.622655	0.289909	-0.975597	0.075676	-0.0514895	0.999988
K07E12.1	WBGene00000998	dig-1	0.131193	0.640057	0.413325	0.196202	0.151515	0.722267	-0.0696374	0.999988
C18A11.7	WBGene00001000	dim-1	0.191892	0.558783	0.324037	0.228281	0.0881274	0.80626	0.383792	0.999988
C04G2.6	WBGene00001001	dis-3	0.108778	0.776838	-0.322231	0.319794	0.124604	0.761041	0.130559	0.999988
R01H10.1	WBGene00001002	div-1	-0.622172	0.191894	-1.0821	0.0215581	-0.836806	0.0909133	-0.244335	0.999988
T26A5.9	WBGene00001005	dlc-1	-0.495349	0.348301	-0.771895	0.135518	-0.861198	0.133302	-0.0224985	0.999988
C25F6.2	WBGene00001006	dlg-1	-0.172856	0.561834	-0.112279	0.829845	0.14734	0.731429	0.0624337	0.999988
C39E9.14	WBGene00001007	dli-1	-0.00333019	0.993813	-0.226141	0.386899	-0.150215	0.614322	0.00220398	0.999988
F33E2.2	WBGene00001008	dlk-1	0.0120295	0.98511	0.407153	0.375763	0.402512	0.342221	0.00211891	0.999988
F43G6.1	WBGene00001016	dna-2	-0.568101	0.181132	-1.17995	0.00428179	-0.805599	0.104981	-0.290123	0.999988
ZK593.5	WBGene00001017	dnc-1	0.0476897	0.917079	0.102273	0.829227	0.141657	0.743772	-0.103587	0.999988
C28H8.12	WBGene00001018	dnc-2	0.0446475	0.908171	-0.283619	0.308995	-0.162253	0.658287	0.0721126	0.999988
B0035.14	WBGene00001019	dnj-1	-0.0487648	0.848777	-0.029858	0.922566	-0.0895808	0.772907	-0.073487	0.999988
B0035.2	WBGene00001020	dnj-2	-0.287636	0.574375	-0.883276	0.0522363	-1.06499	0.00921202	0.0915721	0.999988
C01G10.12	WBGene00001021	dnj-3	-0.190747	0.728183	-0.760973	0.0273503	-0.437319	0.421972	0.0863709	0.999988
C01G8.4	WBGene00001022	dnj-4	-0.169094	0.6608	-0.348196	0.312968	-0.117185	0.783927	-0.113277	0.999988
C04A2.7	WBGene00001023	dnj-5	-0.0823721	0.753029	0.0552063	0.867009	0.228976	NA	-0.0535139	0.999988
C55B6.2	WBGene00001025	dnj-7	-0.315085	0.461365	-0.0577089	0.915371	-0.582454	0.141326	-0.217098	0.999988
C56C10.13	WBGene00001026	dnj-8	-0.0083319	0.982889	0.0959522	0.764157	0.147163	0.682305	-0.0662146	0.999988
F11G11.7	WBGene00001027	dnj-9	0.104576	0.802062	-0.564431	0.097062	-0.38756	0.306558	0.0368983	0.999988
F22B7.5	WBGene00001028	dnj-10	0.115945	0.771587	-0.405569	0.103071	-0.0891962	0.76023	0.102074	0.999988
F38A5.13	WBGene00001029	dnj-11	-0.0316149	0.914435	-0.649037	0.0349798	-0.536728	0.0327431	0.131291	0.999988
F39B2.10	WBGene00001030	dnj-12	-0.0468786	0.872235	-0.269219	0.276786	-0.341341	0.200143	0.0785509	0.999988
F54D5.8	WBGene00001031	dnj-13	-0.257752	0.592974	-0.398583	0.441651	-1.14672	0.00389499	0.0384296	0.999988
K02G10.8	WBGene00001032	dnj-14	0.0849371	0.805992	0.0599348	0.887105	-0.206998	0.524885	-0.00796724	0.999988
K08D10.2	WBGene00001033	dnj-15	-0.146011	0.74551	-0.409006	0.232098	-0.43173	0.314671	0.0492985	0.999988
R74.4	WBGene00001034	dnj-16	0.150433	0.579876	0.303314	0.407497	0.162852	0.608973	0.0282841	0.999988
T03F6.2	WBGene00001035	dnj-17	-0.0798645	0.799744	-0.6163	0.0224665	-0.570131	0.05448	0.00171882	0.999988
T04A8.9	WBGene00001036	dnj-18	-0.197948	0.601377	-0.754306	0.0242575	-0.203486	0.663973	0.0930378	0.999988
T05C3.5	WBGene00001037	dnj-19	-0.0497435	0.90846	-0.368053	0.253951	-0.507613	0.116753	0.129127	0.999988
T15H9.7	WBGene00001038	dnj-20	-0.230128	0.506881	-0.039584	0.928937	-0.190131	0.635981	-0.137345	0.999988
T19B4.4	WBGene00001039	dnj-21	-0.164505	0.736607	-0.570542	0.198792	-0.48781	0.399443	0.0197221	0.999988
T23B12.7	WBGene00001040	dnj-22	-0.0492678	0.905661	-0.331257	0.324672	-0.479853	0.235916	-0.0853529	0.999988
T24H10.3	WBGene00001041	dnj-23	-0.18029	0.498744	-0.453147	0.103874	-0.442266	0.20208	-0.119285	0.999988
W03A5.7	WBGene00001042	dnj-24	-0.452285	0.330917	-0.463999	0.308188	-0.529621	0.260773	-0.170746	0.999988
W07A8.3	WBGene00001043	dnj-25	-0.051622	0.89101	0.0195269	0.956358	0.133712	0.728434	-0.115781	0.999988
Y39C12A.8	WBGene00001044	dnj-26	0.288991	0.677814	0.204748	0.784597	0.169742	0.836437	-0.466589	0.999988
Y47H9C.5	WBGene00001045	dnj-27	0.114979	0.838341	0.278882	0.598605	-0.458269	0.33301	-0.635625	0.999988
Y54E10BL.4	WBGene00001046	dnj-28	-0.0455252	0.938713	-0.110082	0.813732	0.884511	0.0243009	0.371781	0.999988
Y63D3A.6	WBGene00001047	dnj-29	-0.213852	0.447891	-0.238428	0.454603	-0.436418	0.165878	-0.0286899	0.999988
Y71F9B.16	WBGene00001048	dnj-30	-0.259812	0.50402	-0.491532	0.193873	-0.586741	0.146937	-0.159634	0.999988
F33H2.1	WBGene00001049	dog-1	-0.368713	0.291478	-0.983811	0.000656713	-0.5051	0.158126	-0.155904	0.999988
F54C1.2	WBGene00001050	dom-3	-0.210186	0.512677	-0.297713	0.421471	-0.286416	0.400172	-0.108272	0.999988
C09G4.3	WBGene00001051	cks-1	-0.616635	0.250729	-1.12987	0.0389127	-1.29813	0.0107937	-0.179167	0.999988
F15A8.5	WBGene00001052	dop-1	0.207914	0.548683	0.473842	0.0344993	0.49608	0.17211	0.333127	0.999988
K09G1.4	WBGene00001053	dop-2	0.307499	0.530208	0.396582	0.48966	0.438086	0.416801	-0.409217	0.999988
T23F1.7	WBGene00001054	dpf-1	-0.0982937	0.772248	0.172585	0.557208	-0.144173	0.719846	0.0606375	0.999988
C27C12.7	WBGene00001055	dpf-2	0.0362276	0.933979	0.312517	0.352643	0.0502967	0.920299	0.14712	0.999988
K02F2.1	WBGene00001056	dpf-3	-0.188304	0.489111	-0.38364	0.149472	-0.282389	0.392035	0.0395481	0.999988
F01F1.5	WBGene00001057	dpf-4	-0.23584	0.339666	-0.613596	0.00898053	-0.18601	0.567043	0.071207	0.999988
R11E3.8	WBGene00001058	dpf-5	-0.0956712	0.807744	0.142888	0.728999	0.234632	0.51198	-0.307546	0.999988
F44B9.1	WBGene00001059	dpf-6	-0.562129	0.412321	-0.000463662	0.999652	0.0870005	0.925267	-1.01	0.806234
R11E3.7	WBGene00001060	dpf-7	-0.035865	0.9209	-0.243689	0.394598	0.0221226	0.959859	-0.0095059	0.999988
T23G7.1	WBGene00001061	dpl-1	-0.299383	0.234721	-0.618627	0.0356461	-0.405887	0.181961	0.100521	0.999988
R10D12.2	WBGene00001062	dpr-1	0.0335836	NA	-0.322469	NA	-0.264193	NA	0.0106809	NA
M01E10.2	WBGene00001063	dpy-1	0.380379	0.597699	0.715526	0.338471	0.933142	0.200133	-0.129551	0.999988
T14B4.6	WBGene00001064	dpy-2	-0.322559	0.530127	-0.0785282	0.92013	-0.504817	0.41109	-0.271374	0.999988
EGAP7.1	WBGene00001065	dpy-3	-0.337824	NA	-0.367238	NA	-0.558903	NA	-0.406662	0.999988
Y41E3.2	WBGene00001066	dpy-4	0.245892	NA	0.868132	NA	-0.126765	NA	-0.0665022	NA
F27C1.8	WBGene00001067	dpy-5	0.13214	NA	-0.185366	NA	-0.259607	NA	-0.164477	NA
F16F9.2	WBGene00001068	dpy-6	-0.570103	0.409966	-1.09828	0.0795077	-1.33007	0.0359332	-0.282364	0.999988
F46C8.6	WBGene00001069	dpy-7	-0.752641	0.247939	-0.719869	0.29607	-0.57078	0.419249	-0.54722	0.999988
C31H2.2	WBGene00001070	dpy-8	0.335815	0.667757	0.434222	0.592122	0.762326	0.371482	-0.0391173	0.999988
T21D12.2	WBGene00001071	dpy-9	-0.419492	NA	0.251279	NA	-0.181455	NA	-0.0820736	0.999988
T14B4.7	WBGene00001072	dpy-10	-0.662987	0.170129	-0.713604	0.291607	-1.09698	0.0409355	-0.550279	0.999988
F46E10.9	WBGene00001073	dpy-11	-0.609633	0.161432	-0.730009	0.0824528	-0.873391	0.0335187	-0.175062	0.999988
F30B5.1	WBGene00001074	dpy-13	-0.349112	NA	0.210682	NA	-0.683222	NA	-0.308936	0.999988
H27M09.4	WBGene00001075	dpy-14	-0.779787	0.176866	-0.266875	0.736743	-0.775097	0.228325	-0.579743	0.999988
F54D8.1	WBGene00001076	dpy-17	-0.569522	0.379358	-0.259649	0.744989	-0.592511	0.35258	-0.556017	0.999988
Y47D3B.10	WBGene00001077	dpy-18	-0.202796	0.672437	-0.25134	0.575571	-0.416598	0.326901	-0.142132	0.999988
F22B7.10	WBGene00001078	dpy-19	-0.37209	0.297954	-0.283834	0.458227	-0.436281	0.262904	-0.119568	0.999988
T22B3.1	WBGene00001079	dpy-20	-0.464494	0.490977	-0.191363	0.784597	0.295171	0.663461	-0.241658	0.999988
Y59A8B.1	WBGene00001080	dpy-21	0.0558768	0.889356	0.378373	0.301633	0.267442	0.476615	-0.119272	0.999988
F47A4.2	WBGene00001081	dpy-22	0.101988	0.837376	0.330188	0.452603	0.252476	0.569148	-0.172536	0.999988
R160.1	WBGene00001082	dpy-23	0.0141725	0.97102	-0.126923	0.681204	-0.0395385	0.921091	-0.121569	0.999988
C25G4.5	WBGene00001085	dpy-26	-0.159647	0.553188	-0.23535	0.394677	-0.205991	0.551723	-0.0327433	0.999988
R13G10.1	WBGene00001086	dpy-27	-0.121469	0.638946	0.0404276	0.896012	-0.0601843	0.888212	-0.251685	0.999988
Y39A1B.3	WBGene00001087	dpy-28	-0.00928108	0.990747	0.386352	0.489577	0.636624	0.176933	-0.0782543	0.999988
ZK863.6	WBGene00001088	dpy-30	-0.244003	0.579876	-0.576444	0.166366	-0.64629	0.196205	-0.0429952	0.999988
K04A8.6	WBGene00001089	dre-1	-0.254904	0.319141	-0.152359	0.668374	0.0917454	0.833564	-0.222018	0.999988
F15B10.2	WBGene00001090	drh-1	-0.00522631	NA	-0.217713	0.61014	0.185805	0.671588	0.151665	0.999988
C01B10.1	WBGene00001091	drh-2	0.149964	0.786624	0.545714	0.225669	0.79803	0.0912234	-0.00502009	0.999988
F53A2.5	WBGene00001092	dro-1	0.040099	0.919368	-0.421843	0.173	-0.135333	0.746962	0.325963	0.999988
T12E12.4	WBGene00001093	drp-1	-0.0108858	0.975938	-0.17764	0.492093	0.0689776	0.857938	-0.0123188	0.999988
B0464.1	WBGene00001094	dars-1	0.109327	0.696378	-0.346199	0.321898	-0.036178	0.924555	0.216983	0.999988
F10C2.6	WBGene00001095	dars-2	-0.146859	0.686104	-0.723689	0.00418185	-0.349015	0.221126	0.00539942	0.999988
C18B12.3	WBGene00001096	dsc-1	-0.0609608	0.919368	0.0101421	0.990053	0.15947	0.74919	0.326277	0.999988
K02D7.4	WBGene00001099	dsc-4	-0.372082	0.289869	-0.543462	0.040347	-0.580143	0.0601315	0.127473	0.999988
C34F11.9	WBGene00001101	dsh-1	-0.205244	0.490122	0.120526	0.730518	0.1724	0.636213	-0.118196	0.999988
C27A2.6	WBGene00001102	dsh-2	-0.431193	0.206389	-0.637628	0.0715389	-0.275336	0.449598	-0.119856	0.999988
W09G12.4	WBGene00001103	dsl-1	0.245283	NA	0.453735	NA	0.206104	NA	0.0273262	NA
W09G12.1	WBGene00001104	dsl-2	-0.217588	NA	-0.493951	NA	-0.592186	NA	-0.0796382	NA
Y41D4B.10	WBGene00001105	dsl-3	-0.609474	0.336189	-0.47804	0.489279	1.28462	0.00676535	1.3253	0.134156
F16B12.2	WBGene00001106	dsl-4	-0.126171	NA	-0.142823	NA	-0.561625	NA	-0.106169	0.999988
F58B3.8	WBGene00001107	dsl-5	-0.502403	NA	-0.575713	NA	-1.24861	NA	-0.179295	0.999988
H02I12.4	WBGene00001108	dsl-6	-0.292748	NA	-0.758589	NA	-0.505956	NA	-0.080524	0.999988
F15B9.9	WBGene00001109	dsl-7	0.0766088	0.900517	0.603909	0.234901	-0.309346	0.534353	-0.46328	0.999988
F38B7.5	WBGene00001110	duo-1	-0.271627	0.597334	-0.827934	0.099674	1.32119	0.000261237	1.20666	0.134156
F29C4.5	WBGene00001111	duo-2	0.671139	NA	0.557519	NA	0.491425	NA	0.0329936	0.999988
Y106G6H.12	WBGene00001112	duo-3	-0.0547656	0.879621	-0.118054	0.70989	-0.00812528	0.985533	0.0572306	0.999988
F25H8.5	WBGene00001113	dur-1	-0.117812	0.718071	-0.214272	0.516484	-0.121188	0.735464	-0.0536003	0.999988
F47G6.1	WBGene00001115	dyb-1	0.0408021	0.876677	-0.0269151	0.930357	0.28029	0.327228	0.203928	0.999988
C33G3.1	WBGene00001116	dyc-1	0.0287985	0.926515	0.202861	0.454576	0.265945	0.540403	0.0874083	0.999988
F54C1.5	WBGene00001117	dyf-1	0.480991	0.141275	0.559949	0.189941	0.569071	0.101151	-0.180163	0.999988
ZK520.3	WBGene00001118	dyf-2	0.451362	0.240515	0.785321	0.0502846	0.768669	0.0308677	0.010552	0.999988
C04C3.5	WBGene00001119	dyf-3	0.792114	0.0404482	0.716762	0.205511	0.654047	0.116805	0.101454	0.999988
M04C9.5	WBGene00001121	dyf-5	0.279416	0.525009	0.392396	0.410564	0.264791	0.514356	-0.0705924	0.999988
F46F6.4	WBGene00001122	dyf-6	0.24065	0.543164	0.36469	0.375226	0.407598	0.26241	0.000849366	0.999988
C43C3.3	WBGene00001123	dyf-7	-0.734671	0.235168	-0.865746	0.108756	-1.15932	0.0233514	-1.07839	0.509895
C02H7.1	WBGene00001127	dyf-11	0.287669	0.412321	0.30653	0.40201	0.278364	0.405081	0.249815	0.999988
C27H5.7	WBGene00001129	dyf-13	0.524569	0.203671	0.485548	0.357914	0.596577	0.168502	-0.186676	0.999988
C02C6.1	WBGene00001130	dyn-1	0.192874	0.394733	0.346542	0.276335	0.275412	NA	-0.0395287	0.999988
F15D3.1	WBGene00001131	dys-1	0.000356638	0.999195	0.244033	0.50881	0.239927	0.566902	-0.151504	0.999988
T11B7.4	WBGene00001132	alp-1	0.36172	0.400222	0.145148	0.788998	0.306568	0.513736	-0.00896415	0.999988
Y48B6A.4	WBGene00001133	eat-2	1.34261	0.004008	1.22902	0.0471744	1.4202	0.018885	0.276802	0.999988
D2013.5	WBGene00001134	eat-3	0.0421888	0.889356	-0.0195745	0.947059	-0.0380366	0.925166	0.0154843	0.999988
ZK512.6	WBGene00001135	eat-4	0.139435	0.752554	0.35729	0.352424	0.445541	0.300257	0.0824698	0.999988
F13G3.8	WBGene00001136	eat-5	0.263898	0.684691	-0.109168	0.898308	0.142739	0.841429	-0.430065	0.999988
B0365.3	WBGene00001137	eat-6	0.183433	0.542006	-0.069179	0.840094	0.148741	0.717085	0.214343	0.999988
C16C2.2	WBGene00001145	eat-16	0.0646401	0.836122	0.265296	0.289624	0.415664	0.218193	-0.0694593	0.999988
Y105E8A.7	WBGene00001147	eat-18	0.286562	0.681959	0.301015	0.6943	0.304914	0.675861	-0.359416	0.999988
H30A04.1	WBGene00001148	eat-20	-0.30698	0.552953	-0.155936	0.776848	-0.511164	0.308832	-0.244452	0.999988
K02A4.1	WBGene00001149	bcat-1	0.311611	0.580329	0.501634	0.355189	0.696925	0.169584	-0.0679863	0.999988
C29F3.1	WBGene00001150	ech-1	0.909187	NA	1.35326	0.0471744	0.0469341	NA	-0.145555	0.999988
F38H4.8	WBGene00001151	ech-2	-0.107001	NA	-0.562561	0.148764	-0.647708	0.117684	0.0210258	0.999988
F43H9.1	WBGene00001152	ech-3	-0.279302	0.522006	-0.0385562	0.939809	-0.393751	0.384998	0.104023	0.999988
R06F6.9	WBGene00001153	ech-4	-0.625033	0.211681	-0.445346	0.423945	-0.771335	0.156321	-0.124595	0.999988
F56B3.5	WBGene00001154	ech-5	-0.280104	0.579084	-0.854651	0.0518201	-1.00245	0.0229656	0.0361515	0.999988
T05G5.6	WBGene00001155	ech-6	-0.764538	0.110607	-0.778488	0.136091	-0.957791	0.0757326	-0.431398	0.999988
Y105E8A.4	WBGene00001156	ech-7	-0.203057	0.77505	0.0633777	0.93665	-1.91869	1.4282e-06	-0.972781	0.512013
F01G10.2	WBGene00001157	ech-8	-0.659496	0.20675	-0.0384551	0.957134	-0.435385	0.409352	-0.00263741	0.999988
F01G10.3	WBGene00001158	ech-9	1.09582	0.0688536	2.61727	2.02747e-06	0.883619	0.193962	0.325152	0.999988
C26D10.5	WBGene00001159	eff-1	-0.151704	0.642826	0.221986	0.57976	0.168811	0.686857	-0.325263	0.999988
F42A10.4	WBGene00001160	efk-1	-0.0200627	0.959989	0.293468	0.391004	0.266684	0.410718	-0.259162	0.999988
Y102A5C.18	WBGene00001161	efl-1	-0.256893	0.270944	-0.608614	0.0117042	-0.256419	0.381906	-0.114157	0.999988
Y48C3A.17	WBGene00001162	efl-2	-0.103233	0.792044	-0.10039	0.77748	0.198185	0.571671	-0.118359	0.999988
C43F9.8	WBGene00001163	efn-2	-0.406826	0.411629	-0.345294	0.464787	-0.472728	0.285342	0.170968	0.999988
F15A2.5	WBGene00001164	efn-3	0.480957	NA	0.319598	NA	0.426454	NA	-0.0630048	NA
F56A11.3	WBGene00001165	efn-4	-0.0557794	0.906577	0.195486	0.565615	-0.0285509	0.950713	0.0491427	0.999988
ZK328.2	WBGene00001166	eftu-2	0.0112116	0.982244	-0.675835	0.0586108	-0.106578	0.80667	0.112077	0.999988
F25H5.4	WBGene00001167	eef-2	0.1146	0.837262	0.174231	0.733184	0.29767	0.514029	0.1465	0.999988
F31E3.5	WBGene00001168	eef-1A.1	0.0335294	0.943953	-0.0712741	0.86855	0.0346126	0.940297	0.105533	0.999988
R03G5.1	WBGene00001169	eef-1A.2	0.0667016	0.799216	-0.77976	0.000656713	-0.372386	0.21742	0.151126	0.999988
F23B12.9	WBGene00001170	egl-1	-0.567982	0.40754	-0.683773	0.245773	-0.254162	0.713405	-0.687247	0.999988
F16B3.1	WBGene00001171	egl-2	-0.0362471	0.934052	0.296104	0.458878	0.370764	0.384432	0.0990882	0.999988
C51E3.7	WBGene00001172	egl-3	0.210245	0.601025	0.685734	0.0472205	0.273864	0.43232	-0.15361	0.999988
F55A8.2	WBGene00001173	egl-4	-0.0467393	0.891216	0.259006	0.33876	0.257354	0.452258	-0.0312692	0.999988
C08C3.1	WBGene00001174	egl-5	-0.392316	NA	0.10046	0.888365	0.123065	NA	0.376492	0.999988
C46F4.1	WBGene00001175	egl-6	-0.213686	0.7143	0.323792	0.527672	0.431829	0.284114	-0.0968712	0.999988
B0348.4	WBGene00001177	egl-8	-0.125577	0.754882	0.186015	0.663201	0.107167	0.820844	0.00927563	0.999988
F22E12.4	WBGene00001178	egl-9	-0.19411	0.535199	0.0700047	0.837111	0.106583	0.822745	-0.363294	0.999988
F28C1.2	WBGene00001179	egl-10	0.0425282	0.915844	0.231312	0.390595	0.222288	0.534353	0.0140753	0.999988
T22B7.1	WBGene00001182	egl-13	-0.209614	0.678335	-0.275829	0.572141	-0.327857	0.480878	-0.228035	0.999988
F58A3.2	WBGene00001184	egl-15	0.120662	0.728841	0.107995	0.796785	0.437264	0.235081	-0.0441108	0.999988
F38G1.2	WBGene00001185	egl-17	0.468595	0.409433	0.0651108	0.928197	0.266672	0.669725	-0.182118	0.999988
F55A8.1	WBGene00001186	egl-18	-0.360895	0.280738	-0.198306	0.603486	-0.300014	0.40144	-0.312322	0.999988
C48A7.1	WBGene00001187	egl-19	0.218026	0.578297	0.478327	0.215755	0.36681	0.421056	-0.0773695	0.999988
W08D2.1	WBGene00001188	egl-20	-0.554776	0.250729	-0.0729907	0.915371	-0.229103	0.679672	0.28445	0.999988
F01D4.4	WBGene00001189	egl-21	0.158147	0.642433	0.59439	0.0705183	0.117329	0.712118	-0.0728858	0.999988
Y37A1B.11	WBGene00001190	egl-23	-0.0100994	0.990151	0.343953	0.486613	0.155336	0.772398	0.367788	0.999988
C23H3.1	WBGene00001193	egl-26	-0.473147	0.0367731	-0.0130653	0.976812	0.0528572	0.889105	-0.229456	0.999988
C04A2.3	WBGene00001194	egl-27	-0.201785	0.536916	0.108989	0.820079	0.544172	0.122172	-0.193091	0.999988
M01D7.7	WBGene00001196	egl-30	-0.0817269	0.817929	0.0640591	0.863268	-0.163371	NA	-0.106734	0.999988
R07A4.1	WBGene00001202	egl-36	0.383917	0.441388	0.423606	0.468882	0.422604	0.412459	-0.317862	0.999988
C04G2.7	WBGene00001204	egl-38	-0.378068	0.303445	0.110891	0.829999	0.264508	0.534049	0.046215	0.999988
R53.3	WBGene00001207	egl-43	0.0840068	0.895863	0.459896	0.371202	0.614301	0.212182	0.0602978	0.999988
F28B12.2	WBGene00001208	egl-44	-0.0974276	0.713084	0.159086	0.624721	0.311927	0.342843	-0.20786	0.999988
C27D11.1	WBGene00001209	egl-45	0.0967953	0.774954	-0.553243	0.0327558	-0.308044	0.336907	0.172143	0.999988
K11G9.4	WBGene00001210	egl-46	-0.527652	0.285686	-0.415932	0.275819	-0.367138	0.383405	-0.591786	0.999988
C50H2.2	WBGene00001211	egl-47	-0.0109764	0.983095	0.388557	0.164983	0.283128	0.455642	0.233868	0.999988
F26A3.3	WBGene00001214	ego-1	0.501072	0.354558	0.196743	0.734482	0.481027	0.338794	0.357842	0.999988
Y53H1C.2	WBGene00001215	ego-2	-0.0525029	0.904889	0.1558	0.727924	0.201718	0.624834	-0.239262	0.999988
ZK616.10	WBGene00001223	ehn-3	-0.309687	NA	-0.0111725	NA	0.179864	NA	-0.149343	NA
ZK1248.3	WBGene00001224	ehs-1	0.116358	0.636013	0.243296	0.356775	0.0787583	0.854255	0.0271288	0.999988
Y54E2A.11	WBGene00001225	eif-3.B	0.0421496	0.929935	-0.387896	0.214162	-0.0840955	0.833943	0.0898785	0.999988
T23D8.4	WBGene00001226	eif-3.C	0.0539913	0.864615	-0.610302	0.0121846	-0.365683	0.259972	0.269853	0.999988
R08D7.3	WBGene00001227	eif-3.D	0.0182507	0.961916	-0.614577	NA	-0.490302	NA	0.164487	0.999988
B0511.10	WBGene00001228	eif-3.E	-0.0297044	0.932504	-0.535486	0.0413077	-0.375781	0.217963	0.132184	0.999988
D2013.7	WBGene00001229	eif-3.F	0.050543	0.863063	-0.386696	0.121978	-0.15846	0.601019	0.124738	0.999988
F22B5.2	WBGene00001230	eif-3.G	0.0975067	0.684453	-0.484854	0.0369312	-0.286843	0.420473	0.11728	0.999988
C41D11.2	WBGene00001231	eif-3.H	0.000566034	0.998401	-0.670644	0.0206095	-0.4132	0.196205	0.257903	0.999988
Y74C10AR.1	WBGene00001232	eif-3.I	-0.0277351	0.940239	-0.514915	0.0675447	-0.436632	0.178315	0.100116	0.999988
T16G1.11	WBGene00001233	eif-3.K	-0.22392	0.597467	-0.782826	0.0500268	-0.7676	0.0804495	0.033636	0.999988
C47B2.5	WBGene00001234	eif-6	0.205891	0.433416	-0.495862	0.0366644	-0.441546	0.229757	0.234698	0.999988
Y41C4A.10	WBGene00001235	elb-1	-0.277722	0.612213	-0.55252	0.273299	-0.733512	0.176527	-0.0354904	0.999988
Y82E9BR.15	WBGene00001236	elc-1	-0.189227	0.530673	-0.203061	0.520243	-0.456716	0.115928	-0.175058	0.999988
W03H1.2	WBGene00001237	elc-2	-0.210634	NA	0.45393	NA	0.76817	NA	-0.243817	NA
F56H11.4	WBGene00001239	elo-1	-0.638276	0.197122	-0.546323	0.343511	-0.887334	0.0838848	0.165373	0.999988
F11E6.5	WBGene00001240	elo-2	-0.435143	0.413304	-0.410666	0.514335	-0.928548	0.0461783	0.22745	0.999988
D2024.3	WBGene00001241	elo-3	-0.430749	0.282049	-0.5599	0.186883	-0.614427	0.162362	-0.00274062	0.999988
C40H1.4	WBGene00001242	elo-4	-0.397726	0.531104	-0.363515	0.578355	-0.659967	0.298759	-0.32948	0.999988
F41H10.7	WBGene00001243	elo-5	-0.497592	0.442187	-0.526454	0.472181	-1.42979	0.0124817	0.0686321	0.999988
F41H10.8	WBGene00001244	elo-6	-0.643593	0.295286	-0.502449	0.468031	-1.73303	0.000607723	-0.102965	0.999988
F56H11.3	WBGene00001245	elo-7	-0.66302	NA	-0.560418	NA	-1.2245	NA	-0.030413	NA
Y47D3A.30	WBGene00001246	elo-8	0.597262	NA	0.285531	NA	0.890627	NA	0.0307605	NA
Y53F4B.2	WBGene00001247	elo-9	-0.0857922	0.890379	-0.365836	0.546321	-0.586356	0.240203	-0.0930432	0.999988
F38A6.2	WBGene00001248	elp-1	0.167744	0.714035	0.272416	0.521629	0.447754	0.322307	0.216361	0.999988
W09C2.1	WBGene00001249	elt-1	-0.520283	0.181546	-0.586029	0.0634243	-0.32719	0.340778	-0.322686	0.999988
C33D3.1	WBGene00001250	elt-2	-0.217473	0.601749	-0.352113	0.404016	-0.0739928	0.878113	0.0933759	0.999988
K02B9.4	WBGene00001251	elt-3	-0.0860818	0.816525	0.13249	0.691462	-0.0832383	0.823127	0.139771	0.999988
C39B10.6	WBGene00001252	elt-4	0.440227	0.465028	0.604067	0.299329	-0.421248	NA	0.135036	0.999988
F52C12.5	WBGene00001253	elt-6	-0.149543	0.605954	0.0414993	0.909864	-0.0646821	0.860819	-0.332722	0.999988
Y80D3A.2	WBGene00001258	emb-4	-0.135555	0.757261	-0.582697	0.144273	-0.18835	0.661819	-0.00852283	0.999988
T04A8.14	WBGene00001259	emb-5	-0.116402	0.667757	-0.28953	0.307536	-0.21131	0.531263	-0.0712269	0.999988
K10D2.6	WBGene00001262	emb-8	-0.125281	0.748254	-0.0402899	0.933391	0.211754	0.618393	-0.122261	0.999988
K04H4.1	WBGene00001263	emb-9	0.0421663	0.863911	-0.00524764	0.991149	0.00612748	0.989845	0.122774	0.999988
F10B5.6	WBGene00001281	emb-27	-0.25095	0.477331	-0.538047	0.115585	-0.366756	0.328446	0.119105	0.999988
F54C8.3	WBGene00001284	emb-30	-0.222155	0.371161	-0.179259	0.504916	-0.10439	0.791354	-0.0856935	0.999988
F32D8.6	WBGene00001303	emo-1	-0.52614	0.370852	-0.088468	0.921804	-1.20515	0.0712206	-0.208127	0.999988
M01D7.6	WBGene00001309	emr-1	-0.0584384	0.920927	-0.780381	0.0878337	-0.857156	0.0963542	0.0263492	0.999988
F58E10.2	WBGene00001310	end-1	0.124835	NA	-0.00188958	NA	-0.103471	NA	-0.0433917	NA
F58E10.5	WBGene00001311	end-3	0.679349	NA	0.554071	NA	0.492382	NA	0.090394	NA
ZK809.4	WBGene00001320	ent-1	-0.113692	0.69278	-0.581241	0.0137619	-0.499413	0.0712882	0.155952	0.999988
R11E3.6	WBGene00001324	eor-1	-0.105203	0.821728	-0.212145	0.599328	0.188921	0.669892	-0.0928874	0.999988
C44H4.7	WBGene00001325	eor-2	-0.0251399	0.959379	0.358788	0.343511	0.478224	0.224114	-0.170505	0.999988
K08C7.3	WBGene00001328	epi-1	0.128722	0.732551	-0.0312427	0.939471	-0.0876758	0.858711	0.306839	0.999988
T04C10.2	WBGene00001329	epn-1	0.174358	0.597239	0.346373	0.306096	0.435468	0.206494	-0.13875	0.999988
Y57G11C.24	WBGene00001330	eps-8	-0.210901	0.52475	-0.222545	0.484169	-0.265831	0.438688	0.13657	0.999988
F09B9.3	WBGene00001331	erd-2	-0.339336	0.495636	-0.414002	0.429539	-0.670665	0.154724	-0.147158	0.999988
T07A9.5	WBGene00001332	eri-1	0.0069649	0.98511	-0.249333	0.37276	-0.101242	0.749916	0.121004	0.999988
C01G8.5	WBGene00001333	erm-1	-0.231554	0.407159	-0.401932	0.0939442	-0.24	0.456133	0.0511628	0.999988
Y105E8B.8	WBGene00001334	ero-1	-0.159019	0.52849	-0.185313	0.464078	-0.241775	0.391177	-0.18268	0.999988
F35A5.8	WBGene00001335	erp-1	0.106255	0.760693	-0.0896157	0.830452	-0.278777	0.417168	0.0162406	0.999988
Y41E3.4	WBGene00001336	qars-1	0.0722963	0.817375	-0.389065	0.162964	-0.0781997	0.823127	0.189054	0.999988
ZC434.5	WBGene00001337	ears-1	0.0349533	0.929354	-0.479462	0.122515	-0.0421742	0.925166	0.106102	0.999988
T07A9.2	WBGene00001338	ears-2	-0.0580903	0.886772	-0.20826	0.617841	-0.293097	0.389143	-0.0421851	0.999988
T01D1.2	WBGene00001340	etr-1	-0.15132	0.519753	-0.0706306	0.849114	-0.0262973	0.942498	-0.0868394	0.999988
F29G9.4	WBGene00001345	fos-1	0.0908723	0.840444	0.607709	0.205533	0.472829	0.235254	-0.0999907	0.999988
H38K22.1	WBGene00001352	evl-14	-0.140975	0.583421	-0.156786	0.632	-0.235865	0.514281	-0.0658806	0.999988
F22B5.1	WBGene00001358	evl-20	-0.017342	0.968156	-0.565669	0.0569976	-0.166324	0.731837	-0.0140728	0.999988
Y105E8A.22	WBGene00001365	exc-4	-0.0160442	0.974089	0.0320511	0.955679	-0.139928	0.7021	-0.107214	0.999988
C33D9.1	WBGene00001366	exc-5	0.107808	0.735698	0.365117	0.169436	0.366618	0.283842	0.0230665	0.999988
F35H8.5	WBGene00001368	exc-7	0.042576	0.917407	0.23317	0.54469	0.377611	0.321514	-0.184165	0.999988
F26H11.5	WBGene00001371	exl-1	-0.147868	0.706855	-0.109658	0.793823	-0.470079	0.355838	-0.215688	0.999988
R09B3.1	WBGene00001372	exo-3	-0.0984964	0.837376	-1.0925	0.000196544	0.567132	0.181533	1.10459	0.122931
H35N03.1	WBGene00001373	exp-1	-0.201796	0.666277	-0.178416	0.708379	0.0665489	0.904279	0.418617	0.999988
F12F3.1	WBGene00001374	exp-2	0.206822	0.528838	0.168313	0.674708	0.368462	0.36339	-0.00393408	0.999988
C49A1.4	WBGene00001377	eya-1	0.246637	0.73242	0.200079	0.789842	0.189531	0.79642	-0.47908	0.999988
F02A9.2	WBGene00001385	far-1	-0.48934	0.269483	-0.540263	0.276786	-0.888858	0.0817163	0.0131687	0.999988
F02A9.3	WBGene00001386	far-2	-0.661297	0.254195	-0.870209	0.149769	-1.60061	0.0036846	-0.295021	0.999988
F15B9.1	WBGene00001387	far-3	0.568495	0.43163	0.769494	0.279032	0.615205	0.465674	0.0484477	0.999988
F15B9.2	WBGene00001388	far-4	0.691042	NA	1.88418	NA	-0.0368238	NA	0.171202	NA
F15B9.3	WBGene00001389	far-5	-0.462252	0.510215	-0.58212	0.412997	-1.1426	0.107163	-0.429494	0.999988
W02A2.2	WBGene00001390	far-6	-0.0661731	0.929935	0.344688	0.550997	-0.400761	0.449878	-0.372181	0.999988
K01A2.2	WBGene00001391	far-7	-0.092754	0.854508	0.723104	0.0634243	0.267274	0.668974	-0.641021	0.999988
K02F3.3	WBGene00001392	far-8	-0.583127	0.405403	-0.385411	0.638757	-1.38669	0.0739713	-0.525093	0.999988
Y67H2A.8	WBGene00001393	fat-1	-0.224829	NA	-0.680123	0.178967	-0.583224	0.249595	-0.0579691	NA
W02A2.1	WBGene00001394	fat-2	0.0821647	0.862689	0.0646164	0.894826	-0.083994	0.806024	-0.307036	0.999988
W08D2.4	WBGene00001395	fat-3	-0.0758985	0.830705	-0.180777	0.66154	-0.203157	0.561713	0.1216	0.999988
T13F2.1	WBGene00001396	fat-4	-0.120495	0.780765	-0.0730505	0.88475	-0.199631	0.523775	-0.00203018	0.999988
W06D12.3	WBGene00001397	fat-5	0.331789	0.631877	0.806792	0.0808431	-0.573239	0.298127	-0.413916	0.999988
VZK822L.1	WBGene00001398	fat-6	-0.457055	0.323343	-0.606087	0.255716	-0.381458	0.437098	-0.518839	0.999988
F10D2.9	WBGene00001399	fat-7	0.0201517	NA	-0.334489	NA	0.185113	NA	-0.155847	0.999988
F56E3.4	WBGene00001400	fax-1	0.424291	0.206142	0.438151	0.360156	0.682592	0.0479728	0.250754	0.999988
H12I13.4	WBGene00001401	fbf-1	0.899733	0.0706752	0.336528	0.617011	1.73325	4.66022e-05	1.06795	0.587331
F21H12.5	WBGene00001402	fbf-2	-0.0333919	0.96778	-0.47989	0.391004	0.894466	0.0691627	0.40463	0.999988
F56H11.1	WBGene00001403	fbl-1	-0.0811117	0.879396	0.0357787	0.954158	0.141329	0.763657	0.36828	0.999988
K07A3.1	WBGene00001404	fbp-1	-0.635577	0.269539	-0.726859	0.221883	-0.961812	0.0965852	-0.196059	0.999988
C04F12.10	WBGene00001405	fce-1	-0.236559	0.402577	-0.334662	0.252489	-0.3855	0.203079	-0.10979	0.999988
F48F5.5	WBGene00001406	fce-2	-0.0703827	0.875042	-0.331128	0.377712	-0.431868	0.275399	0.0555686	0.999988
Y54F10AM.2	WBGene00001410	feh-1	0.434994	0.366301	0.503757	0.339634	0.614266	0.203437	-0.150565	0.999988
F35D6.1	WBGene00001411	fem-1	-0.0366181	0.908368	-0.00871553	0.980742	0.0710922	0.851546	-0.0282747	0.999988
T19C3.8	WBGene00001412	fem-2	0.0591717	0.854884	-0.050039	0.867009	-0.267168	0.363406	-0.071868	0.999988
C01F6.4	WBGene00001413	fem-3	-0.228866	0.597298	-0.591852	0.136294	-0.57741	0.161965	-0.134365	0.999988
F43G9.6	WBGene00001414	fer-1	0.574547	0.342568	1.06131	0.0775036	0.831854	0.200143	0.35468	0.999988
T01C3.7	WBGene00001423	fib-1	0.0347641	0.931803	-0.83641	7.5786e-05	-0.412765	0.184561	0.322445	0.999988
F41G3.4	WBGene00001424	fis-1	0.0609456	NA	NA	NA	NA	NA	NA	NA
F13B9.8	WBGene00001425	fis-2	0.0208566	0.966094	-0.15102	0.674263	-0.369787	NA	0.0233891	0.999988
F36H1.1	WBGene00001426	fkb-1	-0.320369	NA	-0.257117	NA	-0.720605	0.146705	-0.0128181	0.999988
Y18D10A.19	WBGene00001427	fkb-2	-0.33591	0.545825	-1.08641	0.0266227	-1.05524	0.0668049	0.019029	0.999988
C05C8.3	WBGene00001428	fkb-3	-0.579681	NA	-0.629364	0.249055	-0.822715	0.132416	-0.265904	0.999988
ZC455.10	WBGene00001429	fkb-4	-0.294144	0.627323	-0.312291	0.617442	-1.01072	0.0572264	-0.266275	0.999988
C50F2.6	WBGene00001430	fkb-5	-0.752863	0.214933	-1.1153	0.0634449	-1.71593	0.00131475	-0.412551	0.999988
F31D4.3	WBGene00001431	fkb-6	-0.349486	0.509299	-0.557834	0.258599	-0.950556	0.037827	-0.0407014	0.999988
B0511.1	WBGene00001432	fkb-7	-0.00126115	0.998239	-0.201932	0.715759	-0.114575	0.834405	0.0367156	0.999988
Y18D10A.25	WBGene00001433	fkb-8	-0.163561	0.661635	-0.625389	0.0471744	0.981866	0.00835394	1.51283	0.00177237
T14G12.4	WBGene00001434	fkh-2	0.470104	0.464108	0.516949	0.463708	0.152935	0.847656	-0.26794	0.999988
C29F7.4	WBGene00001435	fkh-3	-0.0902032	NA	-0.486822	NA	-0.810164	NA	-0.217056	NA
C29F7.5	WBGene00001436	fkh-4	-0.0675782	NA	-0.14158	NA	-0.349207	NA	-0.074216	NA
F26A1.2	WBGene00001437	fkh-5	-0.140445	NA	-0.184838	NA	-0.53971	NA	-0.215249	NA
B0286.5	WBGene00001438	fkh-6	-0.247052	0.749363	0.068857	0.935785	-0.66519	NA	-0.282495	0.999988
F26D12.1	WBGene00001439	fkh-7	0.200876	NA	0.677215	NA	1.02738	0.0698616	-0.0811552	NA
F40H3.4	WBGene00001440	fkh-8	0.314456	0.486008	0.638267	0.112982	0.361312	0.421789	-0.232723	0.999988
K03C7.2	WBGene00001441	fkh-9	0.152909	0.753371	0.262583	0.547798	0.4028	0.359705	0.0833164	0.999988
C25A1.2	WBGene00001442	fkh-10	0.0871174	0.929879	0.0271445	0.976835	0.347082	0.651075	-0.141676	0.999988
B0523.5	WBGene00001443	fli-1	-0.0922172	0.720658	-0.0520918	0.86439	0.0675324	0.884802	-0.147745	0.999988
F23B2.5	WBGene00001444	flp-1	0.666057	0.206142	0.418738	0.562283	0.0718461	0.932031	-0.323136	0.999988
W07E11.3	WBGene00001445	flp-2	0.244293	0.631354	0.488258	0.422707	-0.127815	0.848244	-0.368193	0.999988
W07E11.2	WBGene00001446	flp-3	0.459007	0.473397	0.712675	0.301291	-0.23421	0.740636	-0.726585	0.999988
C18D1.3	WBGene00001447	flp-4	-0.232403	0.730985	0.303599	0.665086	-0.713558	0.251048	-0.231315	0.999988
C03G5.7	WBGene00001448	flp-5	-0.114936	0.774596	0.138617	0.75887	-0.396346	0.454283	0.0534158	0.999988
F07D3.2	WBGene00001449	flp-6	0.419942	0.496369	0.426191	0.536857	0.132554	0.861215	-0.375195	0.999988
F49E10.3	WBGene00001450	flp-7	-0.238906	0.731362	0.129679	0.86439	-0.678964	0.27947	0.125641	0.999988
F31F6.4	WBGene00001451	flp-8	0.310585	0.672407	0.213785	0.790699	-0.192172	0.825881	-0.355491	0.999988
C36H8.3	WBGene00001452	flp-9	0.177247	0.654003	0.395041	0.481905	-0.142582	0.828862	-0.106658	0.999988
T06C10.4	WBGene00001453	flp-10	-0.299188	0.463035	0.300491	0.447894	0.288423	0.505071	-0.191149	0.999988
K02G10.4	WBGene00001454	flp-11	0.272189	0.6428	0.367976	0.586765	-0.145427	0.847938	-0.216722	0.999988
C05E11.8	WBGene00001455	flp-12	0.24788	NA	0.315328	0.672146	-0.0568363	0.950351	-0.254283	NA
F33D4.3	WBGene00001456	flp-13	0.635064	0.21282	0.652617	0.305387	0.258211	0.688323	-0.37454	0.999988
Y37D8A.15	WBGene00001457	flp-14	0.0234099	0.979671	0.299084	0.690156	-0.62291	0.3482	-0.548205	0.999988
ZK525.1	WBGene00001458	flp-15	-0.623977	0.270944	-0.0885119	0.914035	-0.909835	0.195292	-0.0951549	0.999988
F15D4.8	WBGene00001459	flp-16	-0.411424	0.456069	0.194036	0.761401	-0.765843	0.187234	-0.204541	0.999988
C52D10.11	WBGene00001460	flp-17	0.425678	0.502054	0.524673	0.447976	0.138039	0.86124	-0.279883	0.999988
Y48D7A.2	WBGene00001461	flp-18	0.413834	NA	0.573429	0.339873	0.0969946	0.888116	-0.220779	0.999988
M79.4	WBGene00001462	flp-19	0.369212	0.548794	0.310004	0.679841	0.0197489	0.98245	-0.365662	0.999988
E01H11.3	WBGene00001463	flp-20	-0.580462	0.373559	0.240338	0.753594	-1.18406	0.0866662	-0.0695434	0.999988
C26F1.10	WBGene00001464	flp-21	0.253523	NA	0.301928	0.680007	-0.12392	0.870312	-0.385674	0.999988
F02D10.5	WBGene00001465	flr-1	-0.0982431	0.812426	-0.297918	0.347892	-0.637027	0.0397438	0.0158089	0.999988
F58H1.4	WBGene00001466	flr-2	0.162729	0.814881	0.251858	0.707389	-0.10075	0.900843	-0.455539	0.999988
F09B12.6	WBGene00001468	flr-4	0.399747	0.453619	-0.082538	0.861787	-0.346589	0.380718	0.373219	0.999988
ZK783.4	WBGene00001470	flt-1	-0.100297	NA	0.0144875	0.98283	0.359332	0.419348	-0.285908	0.999988
F15B9.7	WBGene00001475	fmi-1	-0.276816	0.592974	0.312527	0.5944	0.203201	0.739133	-0.0857475	0.999988
K08C7.2	WBGene00001476	fmo-1	-0.901552	0.00337839	-0.793923	0.0896056	-0.588247	0.167841	-0.159613	0.999988
K08C7.5	WBGene00001477	fmo-2	0.392991	NA	0.2581	0.763393	0.409856	0.66269	-0.150799	0.999988
Y39A1A.19	WBGene00001478	fmo-3	-0.0870301	0.902753	0.302612	0.607306	-0.379293	0.483027	-0.177629	0.999988
F53F4.5	WBGene00001479	fmo-4	0.151479	NA	0.66449	0.388802	1.04836	NA	-0.0125532	NA
H24K24.5	WBGene00001480	fmo-5	0.0459281	NA	0.481999	0.378199	0.857985	0.0508007	0.76133	0.999988
Y54E10A.4	WBGene00001481	fog-1	0.521822	0.248735	0.0674328	0.918523	0.946355	0.0251118	1.16207	0.18102
Y113G7B.5	WBGene00001482	fog-2	0.533953	0.425958	0.291971	0.710483	3.06017	1.73013e-12	1.93843	0.00128485
C03C11.2	WBGene00001483	fog-3	0.672248	0.283951	0.550087	NA	0.0844286	NA	0.245261	0.999988
T07D1.4	WBGene00001484	fox-1	0.231868	0.52849	0.410889	0.233706	0.516429	0.168372	0.0467867	0.999988
Y113G7A.8	WBGene00001485	fre-1	-0.167212	0.64066	-0.116276	0.756807	0.00861927	0.985807	-0.00439883	0.999988
F59G1.7	WBGene00001486	frh-1	-0.191693	0.678603	-0.61587	0.187743	-0.147712	0.785451	0.199746	0.999988
T04B2.2	WBGene00001487	frk-1	0.370353	0.598614	1.43169	0.0122906	1.0296	0.117672	-0.116684	0.999988
ZK270.2	WBGene00001488	frm-1	-0.102227	0.682339	0.106799	0.771729	-0.0561248	0.893103	-0.0524074	0.999988
T04C9.6	WBGene00001489	frm-2	-0.158584	0.63215	0.0119203	0.980887	-0.0218676	0.963824	0.185708	0.999988
H05G16.1	WBGene00001490	frm-3	0.146851	0.721515	0.232437	0.53297	0.365597	0.408524	0.0029029	0.999988
C24A11.8	WBGene00001491	frm-4	-0.38271	0.110607	-0.275502	0.400753	-0.243669	0.50845	0.00831311	0.999988
Y38C1AB.8	WBGene00001492	frm-5.1	-0.171407	0.669727	0.0718267	0.882794	-0.166599	0.70543	-0.0664759	0.999988
C51F7.1	WBGene00001493	frm-7	-0.323492	0.49831	0.147102	0.803276	0.659829	0.161838	-0.301193	0.999988
H09G03.2	WBGene00001494	frm-8	0.195977	0.601025	0.45031	0.21115	0.0819998	0.850649	-0.158021	0.999988
F31B12.3	WBGene00001495	frm-9	0.375831	0.427247	0.657696	0.139762	0.453091	0.36599	-0.110468	0.999988
F25H9.5	WBGene00001496	frm-10	0.084471	0.881171	0.688487	0.115775	0.60879	0.140969	-0.086569	NA
T08B2.9	WBGene00001497	fars-1	-0.0973161	0.777453	-0.725953	0.0207875	-0.62253	0.0484947	0.097241	0.999988
F22B5.9	WBGene00001498	fars-3	-0.104389	0.677866	-0.672587	0.00423407	-0.254685	0.376119	0.0947809	0.999988
C26E6.5	WBGene00001499	fsn-1	-0.181572	0.758053	-0.106038	0.867009	0.0696362	0.91662	-0.163489	0.999988
C54F6.14	WBGene00001500	ftn-1	-0.042248	0.964801	0.485776	0.403449	0.429068	0.527474	0.0386178	0.999988
D1037.3	WBGene00001501	ftn-2	-0.0680915	0.919368	-0.355754	0.446738	-0.270991	0.638489	0.236709	0.999988
F52D10.3	WBGene00001502	ftt-2	0.0958311	0.741337	0.150159	0.638204	-0.0147673	0.972847	0.263032	0.999988
H14A12.2	WBGene00001503	fum-1	-0.233276	0.501111	-0.274735	0.425843	-0.243819	0.549833	-0.118001	0.999988
K08F8.3	WBGene00001505	fut-1	-0.268021	0.389666	0.0142176	0.968788	-0.222673	0.466353	0.159139	0.999988
EGAP9.2	WBGene00001506	fut-2	-0.695724	0.178716	-0.306861	0.62446	-0.899815	0.126436	-0.172091	0.999988
K12H6.3	WBGene00001507	fut-4	0.137843	0.866028	0.782616	0.202906	0.317771	0.661819	0.254387	0.999988
C10F3.6	WBGene00001508	fut-8	-0.314424	0.315643	-0.109817	0.769262	-0.180183	0.660548	0.0101815	0.999988
ZK1248.14	WBGene00001509	fzo-1	0.0996223	0.757143	-0.147228	0.647968	0.140473	0.697736	-0.0788713	0.999988
ZK1307.6	WBGene00001510	fzr-1	-0.155539	0.482439	0.241696	0.516678	0.283985	0.403347	-0.122147	0.999988
ZK177.6	WBGene00001511	fzy-1	-0.763962	0.13655	-1.57386	0.00111893	-1.14311	0.0244132	-0.272651	0.999988
ZC482.1	WBGene00001512	gab-1	-0.0721738	0.888774	0.436104	0.299268	0.0215233	0.969957	0.270016	0.999988
T05H4.14	WBGene00001513	gad-1	0.0316152	0.940401	-0.137138	0.67874	-0.179407	0.601311	-0.111162	0.999988
C05D2.5	WBGene00001514	xnd-1	0.57951	0.337226	0.102735	0.899604	0.136355	0.868806	-0.343745	0.999988
T24C12.2	WBGene00001515	gap-1	0.10896	0.799018	0.410058	0.278554	0.3477	0.392035	-0.161643	0.999988
ZK899.8	WBGene00001516	gap-2	0.00203618	0.996026	0.120856	0.730328	0.270499	0.469649	-0.0508233	0.999988
C15B12.5	WBGene00001517	gar-1	0.562787	0.146022	0.571898	0.245647	0.642321	0.158954	-0.116469	0.999988
F47D12.1	WBGene00001518	gar-2	0.279269	NA	0.466338	0.223641	0.594605	0.150099	-0.0513362	0.999988
Y40H4A.1	WBGene00001519	gar-3	0.119306	0.794962	0.246606	0.545334	0.556039	0.167994	-0.0915336	0.999988
K09A9.5	WBGene00001520	gas-1	-0.0616428	0.905367	-0.502282	0.155153	-0.401306	0.314855	-0.0479404	0.999988
D2089.5	WBGene00001522	gbh-1	-0.28659	0.706855	-0.367939	0.600883	-0.862111	0.156447	0.365116	0.999988
M05D6.7	WBGene00001523	gbh-2	0.232341	0.71378	0.326967	0.56975	0.652562	0.192391	-0.0690069	0.999988
T19A5.2	WBGene00001526	gck-1	-0.327103	0.107314	-0.0490975	0.881089	0.121349	0.799593	-0.194957	0.999988
F37B12.2	WBGene00001527	gcs-1	-0.0118581	0.984757	-0.0741159	0.806422	-0.119783	0.721226	-0.0895973	0.999988
AH6.1	WBGene00001528	gcy-1	0.308189	NA	0.648432	NA	1.45423	NA	0.200578	NA
R134.2	WBGene00001529	gcy-2	0.114335	NA	0.42204	NA	0.20423	NA	-0.0433917	NA
R134.1	WBGene00001530	gcy-3	-0.229301	0.785213	-0.713598	0.337495	0.795985	0.319132	-0.85652	0.999988
ZK970.5	WBGene00001531	gcy-4	0.108997	0.898281	-0.0363791	0.967422	0.383811	0.577163	-0.368065	0.999988
ZK970.6	WBGene00001532	gcy-5	0.814867	0.139539	1.35285	0.0137017	0.486812	0.485871	-0.309813	0.999988
B0024.6	WBGene00001533	gcy-6	0.696907	0.273109	0.648639	0.369815	1.08809	0.0960922	-0.285636	0.999988
F52E1.4	WBGene00001534	gcy-7	0.330758	0.627597	0.434062	0.539252	1.04245	0.115928	-0.410522	0.999988
C49H3.1	WBGene00001535	gcy-8	0.934518	0.038816	0.883279	0.148194	0.506287	0.368485	-0.221828	0.999988
ZK455.2	WBGene00001536	gcy-9	0.343706	0.581215	0.37104	0.582623	0.601635	0.325208	-0.481762	0.999988
C30G4.3	WBGene00001537	gcy-11	0.308392	0.536916	0.702922	0.131537	0.610967	0.23373	-0.298094	0.999988
F08B1.2	WBGene00001538	gcy-12	0.146219	0.753371	0.3935	0.354653	0.204734	0.663833	0.0616177	0.999988
F23H12.6	WBGene00001539	gcy-13	0.40995	NA	0.364744	NA	0.563334	NA	-0.179554	0.999988
ZC412.2	WBGene00001540	gcy-14	0.417825	0.528838	0.626776	0.348224	0.062794	0.936512	-0.281277	0.999988
ZC239.7	WBGene00001541	gcy-15	0.512443	NA	0.582181	0.38852	0.495422	0.445637	-0.380239	0.999988
W03F11.2	WBGene00001542	gcy-17	0.680911	0.209031	0.413754	0.533623	0.270125	0.676145	-0.500398	0.999988
ZK896.8	WBGene00001543	gcy-18	0.644247	0.203819	0.605168	0.173142	0.360269	0.403914	-0.420543	0.999988
C17F4.6	WBGene00001544	gcy-19	0.191717	0.750544	0.341046	0.533623	1.54473	5.67075e-05	0.585544	0.999988
F21H7.9	WBGene00001545	gcy-20	0.0925178	0.907797	-0.0572205	0.945652	0.0269686	0.975428	-0.431609	0.999988
F22E5.3	WBGene00001546	gcy-21	0.591925	0.263492	0.37034	0.572198	0.333276	0.602403	-0.536702	0.999988
T03D8.5	WBGene00001547	gcy-22	0.310091	0.554632	0.558296	0.286591	0.77316	0.152577	-0.662843	0.999988
T26C12.4	WBGene00001548	gcy-23	0.839362	0.114059	0.949669	NA	0.851611	0.15312	-0.209963	0.999988
Y105C5B.2	WBGene00001549	gcy-25	-0.813344	0.209483	-0.424392	0.584556	-0.714367	0.341941	-0.705541	0.999988
C06A12.4	WBGene00001550	gcy-27	0.623636	0.26179	0.67325	0.291522	0.684955	0.288203	-0.077977	0.999988
T07D1.1	WBGene00001551	gcy-31	0.515557	0.368634	0.609734	0.267569	0.601497	0.343544	-0.575784	0.999988
C06B3.8	WBGene00001552	gcy-32	-0.740277	0.250025	-0.47083	0.533137	-0.949982	0.181727	-0.703272	0.999988
F57F5.2	WBGene00001553	gcy-33	0.47804	0.422025	0.25462	0.702013	0.236457	0.711769	-0.350797	0.999988
M04G12.3	WBGene00001554	gcy-34	-0.593981	0.353705	-0.552378	0.408082	-0.505275	0.435435	-0.568569	0.999988
T04D3.4	WBGene00001555	gcy-35	-0.349496	0.470362	0.247708	0.60849	0.596329	0.201191	0.13777	0.999988
C46E1.2	WBGene00001556	gcy-36	-0.781948	0.195655	-0.550852	0.415348	-0.949784	0.145066	-0.779502	0.999988
C54E4.3	WBGene00001557	gcy-37	-0.610198	0.317482	-0.542988	0.380573	-0.796723	0.170527	-1.13072	0.387813
Y57G11C.10	WBGene00001558	gdi-1	-0.206978	0.489111	-0.106306	0.763393	-0.325601	0.333013	-0.0876619	0.999988
F45H7.2	WBGene00001559	gei-1	-0.464821	NA	-0.147051	0.738637	-0.203819	0.624548	-0.233169	0.999988
T22H6.6	WBGene00001560	gei-3	0.135514	0.771729	0.641663	0.0729143	0.643937	0.126436	-0.180826	0.999988
W07B3.2	WBGene00001561	gei-4	-0.0788445	0.811695	0.0357992	0.939682	0.113334	0.750139	-0.131197	0.999988
B0513.1	WBGene00001562	lin-66	-0.179118	0.528623	0.237522	0.440475	0.261291	0.524806	-0.183365	0.999988
C05C8.4	WBGene00001563	gei-6	0.0744504	0.864961	0.252569	0.477979	0.0765427	0.867445	0.0381342	0.999988
C05E4.9	WBGene00001564	icl-1	-0.91859	0.114059	-0.388143	0.625127	-0.139257	0.882502	-0.972062	0.915362
C14B9.6	WBGene00001565	gei-8	-0.329594	0.23592	0.0651483	0.865034	-0.139693	0.746793	-0.368722	0.999988
C28C12.9	WBGene00001566	acdh-13	-0.0366786	0.939003	-0.690819	0.0385037	-0.449243	0.204278	0.125566	0.999988
F32H2.1	WBGene00001568	snpc-4	-0.0226299	0.951336	-0.0805767	0.793823	0.0663661	0.871763	-0.0343033	0.999988
F52D2.4	WBGene00001569	gei-12	-0.166501	0.796584	-0.179345	0.758061	0.490284	0.357466	0.676547	0.999988
F58A4.11	WBGene00001570	gei-13	-0.156495	0.696921	-0.0530484	0.914108	0.27824	0.522676	0.147414	0.999988
K01C8.5	WBGene00001571	gei-14	0.422129	0.461387	0.134055	0.848961	2.68931	2.77277e-13	1.71443	0.0051298
M03A8.4	WBGene00001572	gei-15	0.321769	0.224173	0.575295	0.0597522	0.394393	0.247099	0.522228	0.999988
W10D5.3	WBGene00001574	gei-17	0.029352	0.957558	0.275269	0.44813	0.615736	0.130796	0.091845	0.999988
Y37A1B.15	WBGene00001575	gei-18	-0.105195	0.913365	-0.284809	0.734482	-1.06253	0.193962	-0.491268	0.999988
T12A7.1	WBGene00001577	gem-4	0.394478	0.589367	0.977506	0.166366	0.763954	0.270487	-0.0443131	0.999988
R12A1.4	WBGene00001578	ges-1	-0.387571	0.407159	0.0608027	0.910741	-0.304927	0.50887	-0.387065	0.999988
F56A11.1	WBGene00001579	gex-2	-0.321746	0.197122	-0.323212	0.280618	-0.284462	0.377343	-0.231594	0.999988
F28D1.10	WBGene00001580	gex-3	-0.188969	0.412321	-0.234737	0.303205	-0.314572	0.331591	-0.0920755	0.999988
F57F4.3	WBGene00001581	gfi-1	-0.122588	0.848777	-0.277009	0.470863	-0.230262	0.559205	0.358858	NA
K02A11.1	WBGene00001582	gfi-2	0.0348935	0.913365	0.0303627	0.919683	0.0964697	0.794728	-0.0199136	0.999988
M163.4	WBGene00001583	gfi-3	0.0181594	0.969435	-0.101469	0.794313	-0.205734	0.540883	-0.0288526	0.999988
F45E4.10	WBGene00001584	nrde-4	-0.150516	0.530214	-0.323195	0.225253	-0.166747	0.62192	-0.0999456	0.999988
M04B2.3	WBGene00001585	gfl-1	-0.305619	0.488761	-0.59528	0.163372	-0.73402	0.158638	-0.11836	0.999988
C09G5.1	WBGene00001586	ggr-1	-0.0161082	0.976496	0.402002	0.207929	0.207401	0.542152	0.0102821	0.999988
C45B2.4	WBGene00001587	ggr-2	0.464725	0.164163	0.576675	0.178101	0.52434	0.219152	-0.0092206	0.999988
F09C12.1	WBGene00001588	ggr-3	-0.0628992	0.905661	0.374499	0.280137	0.103692	0.833577	0.00662488	0.999988
H04J21.3	WBGene00001589	gip-1	-0.17094	0.485709	-0.358163	0.21942	-0.03279	0.939009	0.0441357	0.999988
C45G3.3	WBGene00001590	C45G3.3	-0.0368566	0.946217	-0.53151	0.180898	-0.423683	0.304062	0.0465787	0.999988
F11A5.10	WBGene00001591	glc-1	0.151946	0.81825	0.86819	0.0628628	0.217394	0.700889	-0.551374	0.999988
F25F8.2	WBGene00001592	glc-2	0.280283	0.442543	0.532524	0.168134	0.570888	0.168165	-0.32222	0.999988
ZC317.3	WBGene00001593	glc-3	0.416849	0.414822	0.545344	0.354913	0.500487	0.338116	-0.0300695	0.999988
C27H5.8	WBGene00001594	glc-4	0.210989	0.557236	0.182989	0.691959	0.422966	0.329731	0.0204792	0.999988
T23G11.3	WBGene00001595	gld-1	0.22948	NA	-0.353403	0.657311	1.39647	0.0450654	1.15152	0.387813
ZC308.1	WBGene00001596	gld-2	-0.0987727	0.727743	-0.232989	0.388599	0.121834	0.791678	0.036818	0.999988
T07F8.3	WBGene00001597	gld-3	0.518418	0.414352	0.328164	0.618601	0.292975	0.676145	-0.280784	0.999988
T21G5.3	WBGene00001598	glh-1	0.00741599	NA	-0.348589	0.677896	1.76503	0.0168796	0.544825	0.999988
C55B7.1	WBGene00001599	glh-2	0.693883	0.137117	0.71116	0.169794	0.534361	0.356433	0.775972	0.999988
B0414.6	WBGene00001600	glh-3	0.479571	0.461133	0.517773	0.407726	0.499182	0.421972	0.316954	0.999988
T12F5.3	WBGene00001601	glh-4	0.881791	0.0971683	0.59731	0.342328	0.275245	0.682481	0.0368614	0.999988
C45B2.5	WBGene00001602	gln-1	-0.0036032	0.99602	0.106243	0.844566	0.497415	0.139429	-0.277208	0.999988
K03H1.1	WBGene00001603	gln-2	0.174133	NA	0.391365	NA	0.926232	NA	0.0520643	NA
Y105C5B.28	WBGene00001604	gln-3	-0.347988	0.542737	-0.316445	0.569604	-0.301609	0.605362	-0.296191	0.999988
T25C8.3	WBGene00001605	gln-4	0.0190724	NA	0.712307	0.309409	0.26938	NA	0.0354648	0.999988
F26D10.10	WBGene00001606	gln-5	0.297682	NA	0.239465	0.766601	2.18299	8.62614e-05	1.41084	0.0813735
C28D4.3	WBGene00001607	gln-6	0.173926	0.839563	-0.0315668	0.974688	1.77082	0.00400654	1.13143	0.442486
R07B1.8	WBGene00001608	R07B1.8	1.31281	0.00829726	1.39653	0.0223128	1.00033	0.140219	0.498997	0.999988
F02A9.6	WBGene00001609	glp-1	0.332453	0.638892	0.186409	NA	0.0383147	0.967099	-0.175562	0.999988
C06E1.4	WBGene00001612	glr-1	0.0370198	0.937642	0.302578	0.407934	0.473997	0.210094	0.140574	0.999988
B0280.12	WBGene00001613	glr-2	-0.0860544	0.821073	0.372409	0.212302	0.203976	0.590343	-0.132556	0.999988
K10D3.1	WBGene00001614	glr-3	0.346222	0.642433	0.453675	0.540142	0.655339	0.36956	-0.09024	0.999988
C06A8.9	WBGene00001615	glr-4	0.321022	0.376669	0.516429	0.226794	0.514476	0.232426	-0.116913	0.999988
ZC196.7	WBGene00001616	glr-5	0.425631	0.150039	0.74139	0.0186244	0.570871	0.135351	0.293333	0.999988
F41B4.4	WBGene00001617	glr-6	-0.0288034	0.950531	0.0240357	0.955254	-0.166871	0.69202	-0.234568	0.999988
C43H6.9	WBGene00001618	glr-7	0.351527	0.586274	0.297394	0.691323	0.481787	0.476744	-0.6477	0.999988
F22A3.3	WBGene00001619	glr-8	0.249151	0.6458	0.0873685	0.896996	0.443707	0.389036	0.00526196	0.999988
C12D12.2	WBGene00001620	glt-1	0.359464	0.433416	0.143498	0.794518	0.107294	0.857567	-0.0510436	0.999988
K08F4.4	WBGene00001621	glt-3	0.287032	0.651544	0.280127	0.668396	0.381477	0.511086	-0.278151	0.999988
T22E5.2	WBGene00001622	glt-4	0.48115	0.115736	0.582327	0.109776	0.473852	0.217263	0.32001	0.999988
Y53C12A.2	WBGene00001623	glt-5	-0.0185175	0.97768	0.225264	0.556885	0.072213	0.883052	-0.0469841	0.999988
R05G6.6	WBGene00001624	glt-6	0.195195	0.797215	0.486659	0.485231	-0.101932	NA	-0.411665	0.999988
W03G1.1	WBGene00001625	glt-7	0.343802	0.565901	0.554993	0.369094	0.607495	0.24176	-0.197926	0.999988
F44F4.6	WBGene00001626	gly-1	0.194356	0.735698	-0.134939	0.829358	0.126047	0.867445	0.23113	0.999988
C55B7.2	WBGene00001627	gly-2	0.135749	0.738476	0.27951	0.409216	0.335632	0.36339	0.186354	0.999988
ZK688.8	WBGene00001628	gly-3	-0.371508	0.189293	-0.402563	0.193784	-0.376597	0.302731	-0.26579	0.999988
Y116F11B.12	WBGene00001629	gly-4	-0.173773	0.568879	-0.139941	0.69172	-0.168117	0.62328	0.2336	0.999988
Y39E4B.12	WBGene00001630	gly-5	-0.392286	0.151536	0.208132	0.545334	-0.630223	0.0657993	-0.13016	0.999988
H38K22.5	WBGene00001631	gly-6	-0.365594	0.373047	-0.166813	0.717677	-0.30348	0.504429	-0.304148	0.999988
Y46H3A.6	WBGene00001632	gly-7	-0.406708	0.326401	-0.429298	0.3334	-0.873587	0.0255506	-0.268945	0.999988
Y66A7A.6	WBGene00001633	gly-8	-0.494619	0.297954	-0.539383	NA	-0.730094	NA	-0.421107	0.999988
Y45F10D.3	WBGene00001635	gly-10	-0.189739	0.496369	-0.370825	0.245955	-0.435628	0.165907	-0.0205527	0.999988
Y75B8A.9	WBGene00001636	gly-11	-0.0607845	0.898904	-0.303966	0.397324	0.455886	0.184923	0.516894	0.999988
F48E3.1	WBGene00001637	gly-12	-0.278376	0.564878	-0.237876	0.626097	-0.500171	0.264658	0.176066	0.999988
B0416.6	WBGene00001638	gly-13	0.0326198	0.913907	-0.0215412	0.947333	-0.11896	0.727369	-0.0335661	0.999988
M01F1.1	WBGene00001639	gly-14	0.357722	0.639306	0.128282	NA	0.220071	NA	-0.0655567	0.999988
C54C8.11	WBGene00001640	gly-15	-0.0506488	NA	-7.33006e-05	NA	-0.165156	NA	-0.158504	NA
T15D6.2	WBGene00001641	gly-16	0.0767533	NA	NA	NA	NA	NA	NA	NA
T15D6.3	WBGene00001642	gly-17	-0.0301479	NA	-0.125153	NA	-0.177287	NA	0.0438241	NA
F22D6.11	WBGene00001643	gly-18	-0.0957872	0.820201	-0.196363	0.635533	-0.339174	0.4271	0.160005	0.999988
F22D6.12	WBGene00001644	gly-19	-0.474542	0.110307	-0.198445	0.575571	-0.428145	0.217682	0.202481	0.999988
C03E10.4	WBGene00001645	gly-20	-0.240695	0.475142	0.00229507	0.996893	-0.0505057	0.916722	0.0351505	0.999988
B0024.12	WBGene00001646	gna-1	-0.382097	0.561242	-0.585761	0.374814	-1.1288	0.0870012	-0.392194	0.999988
T23G11.2	WBGene00001647	gna-2	-0.0897173	0.913272	0.000644537	0.999652	-0.147412	0.836917	-0.11725	0.999988
C26C6.2	WBGene00001648	goa-1	-0.105504	0.733239	-0.0800569	0.8182	-0.141619	0.707841	0.0452914	0.999988
H13N06.3	WBGene00001649	gob-1	-0.0970186	0.753704	0.0401403	0.936432	0.105263	0.781619	-0.0041821	0.999988
F25H8.3	WBGene00001650	gon-1	0.170153	0.581341	-0.034056	0.933692	0.189425	0.64805	0.184077	0.999988
T01H8.5	WBGene00001651	gon-2	0.179032	0.751933	0.297147	0.560419	0.490548	0.315448	-0.0616416	0.999988
K04D7.5	WBGene00001653	gon-4	-0.22022	0.382949	-0.250901	0.340114	-0.0250578	0.952859	0.0225776	0.999988
C34E10.3	WBGene00001660	gop-1	-0.140916	0.597111	-0.181237	0.527672	0.0154026	0.975823	0.102618	0.999988
C34E10.2	WBGene00001661	gop-2	0.17916	0.657247	-0.340848	0.375736	0.363584	0.337868	0.471264	0.999988
C34E10.1	WBGene00001662	gop-3	-0.000537763	0.998239	-0.40813	0.0372335	0.218881	0.413971	0.268711	0.999988
T19C4.6	WBGene00001663	gpa-1	0.0531436	0.924132	-0.023281	0.963311	-0.113153	0.823257	-0.26282	0.999988
F38E1.5	WBGene00001664	gpa-2	0.130182	0.696294	0.167922	0.606577	0.337435	0.255216	0.165414	0.999988
E02C12.5	WBGene00001665	gpa-3	0.0431202	0.911788	0.332124	0.322476	0.292822	0.350424	-0.080734	0.999988
T07A9.7	WBGene00001666	gpa-4	-0.511604	0.411777	-0.953716	0.111272	-0.891144	0.138164	-0.177935	0.999988
F53B1.7	WBGene00001667	gpa-5	0.0817186	NA	0.288644	NA	0.375147	NA	-0.161775	0.999988
F48C11.1	WBGene00001668	gpa-6	0.0655484	0.931554	0.414493	0.498022	0.420401	0.449139	0.151461	0.999988
R10H10.5	WBGene00001669	gpa-7	0.122006	0.612561	0.285294	0.254638	0.229364	0.465279	0.156696	0.999988
F56H9.3	WBGene00001670	gpa-8	0.0680507	0.935094	0.581826	0.305246	1.00939	0.0716708	0.300623	0.999988
F56H9.4	WBGene00001671	gpa-9	0.0659732	0.889457	0.443285	0.338718	1.12007	0.00902574	1.48563	0.00634931
C55H1.2	WBGene00001672	gpa-10	0.0818336	0.912481	0.592672	0.27072	0.120838	0.852851	-0.063538	0.999988
C16A11.1	WBGene00001673	gpa-11	-0.114634	0.856469	0.366539	0.512964	1.00703	0.0138489	0.217171	0.999988
F18G5.3	WBGene00001674	gpa-12	0.39415	0.206955	0.37307	0.330188	-0.0631548	0.886882	-0.0711509	0.999988
F18E2.5	WBGene00001675	gpa-13	0.17062	0.736309	0.283803	0.512749	0.294252	0.555418	0.0575049	0.999988
B0207.3	WBGene00001676	gpa-14	0.206091	0.652794	0.48194	0.235162	0.510277	0.222356	0.0988301	0.999988
M04C7.1	WBGene00001677	gpa-15	-0.0738642	0.898455	-0.227082	0.619254	-0.237337	0.622671	0.0584695	0.999988
Y95B8A.5	WBGene00001678	gpa-16	-0.218097	0.560469	-0.208209	0.583375	0.535206	0.101508	0.465842	0.999988
F13D12.7	WBGene00001679	gpb-1	-0.0142428	0.961554	0.130529	0.622566	0.107773	NA	0.0060794	0.999988
F52A8.2	WBGene00001680	gpb-2	0.150218	0.587134	0.316341	0.236788	0.0973757	0.74919	0.00294715	0.999988
K02A4.2	WBGene00001681	gpc-1	0.0846953	0.832439	0.246003	0.470053	0.0524484	0.926258	0.294314	0.999988
F08B6.2	WBGene00001682	gpc-2	-0.238415	0.681319	-0.284675	0.658366	-0.59308	0.357846	-0.0353588	0.999988
T09F3.3	WBGene00001683	gpd-1	-0.260747	0.580329	-0.263757	0.618938	0.380021	0.479417	0.767464	0.999988
K10B3.8	WBGene00001684	gpd-2	-0.267088	0.59077	-0.318485	0.502505	-0.3776	0.405016	-0.266208	0.999988
K10B3.7	WBGene00001685	gpd-3	-0.0555654	0.927062	-0.125145	0.811716	-0.251293	0.549641	-0.208686	0.999988
F33H1.2	WBGene00001686	gpd-4	-0.0280756	0.967493	-0.331721	0.534605	2.53481	3.37953e-13	2.33689	6.50267e-07
F59D12.4	WBGene00001687	gpn-1	0.438745	0.452718	0.148664	0.85659	0.00973534	0.990849	-0.140564	0.999988
F22B7.13	WBGene00001688	gpr-1	-0.904723	0.113709	-1.78724	0.00045055	-1.45018	0.0109082	-0.247232	0.999988
C38C10.4	WBGene00001689	gpr-2	-0.520081	0.442067	-1.43453	0.0132977	-1.09767	0.0826041	-0.0719751	0.999988
R08B4.1	WBGene00001690	grd-1	-0.540659	0.329447	-0.19705	0.68557	-0.257859	0.62328	-0.271429	0.999988
F46B3.5	WBGene00001691	grd-2	0.267342	NA	0.487442	NA	0.653101	NA	0.139112	NA
W05E7.1	WBGene00001692	grd-3	-0.566247	0.412321	-0.784469	0.277951	-1.40877	0.0565786	-0.384942	0.999988
T01B10.1	WBGene00001693	grd-4	0.200556	NA	0.112917	NA	0.162858	NA	NA	NA
F41E6.2	WBGene00001694	grd-5	0.594913	0.289869	1.11647	0.00122618	0.216681	0.725206	-0.354934	0.999988
T18H9.1	WBGene00001695	grd-6	0.371079	NA	0.510397	NA	0.379053	NA	0.0485185	NA
F46H5.6	WBGene00001696	grd-7	0.200184	NA	0.108063	NA	0.719105	NA	0.0481604	0.999988
C37C3.4	WBGene00001697	grd-8	-0.203673	NA	0.0503441	NA	0.0247937	NA	-0.220846	NA
C04E6.6	WBGene00001698	grd-9	-0.241394	NA	-0.538419	NA	-0.150277	NA	0.203469	0.999988
F09D12.1	WBGene00001699	grd-10	-0.660528	0.316538	-1.39942	0.0365084	-1.85639	0.0100769	-0.43689	0.999988
K02E2.2	WBGene00001700	grd-11	-0.431941	NA	0.123719	NA	0.429412	NA	-0.128028	NA
F02D8.2	WBGene00001701	grd-12	0.757919	0.129095	0.791279	0.133532	0.0984523	0.907591	-0.0511727	0.999988
W05E7.3	WBGene00001702	grd-13	-0.659683	0.326216	-1.34985	0.0415867	-1.88941	0.00486683	-0.487927	0.999988
T01B10.2	WBGene00001703	grd-14	0.334779	NA	0.83011	NA	-0.683376	NA	-0.0856036	NA
Y87G2A.15	WBGene00001704	grd-15	0.319102	NA	0.772853	NA	-0.107303	NA	0.230245	NA
Y69A2AL.1	WBGene00001705	grd-16	0.965809	0.062652	0.197622	NA	0.795621	0.253765	-0.0536866	0.999988
Y102A5C.34	WBGene00001706	grd-17	0.134888	NA	NA	NA	0.162858	NA	NA	NA
Y48G8AR.1	WBGene00001707	grh-1	0.0544854	0.93758	0.574778	0.279515	0.74809	0.111091	-0.128186	0.999988
F19C6.1	WBGene00001708	grk-1	0.0109471	0.97768	0.206122	0.513664	0.314057	NA	0.00136246	0.999988
W02B3.2	WBGene00001709	grk-2	0.0895883	0.785215	0.390626	0.128482	0.220881	0.510271	-0.0326818	0.999988
C24G6.7	WBGene00001710	grl-1	0.328559	0.655403	0.806957	0.256932	0.113324	NA	-0.407513	0.999988
T16G1.8	WBGene00001711	grl-2	0.117245	NA	1.30412	NA	-0.0224105	NA	-0.0690865	NA
K03B8.7	WBGene00001712	grl-3	0.207791	NA	0.341572	NA	-0.144764	NA	0.0798957	NA
F42C5.7	WBGene00001713	grl-4	-0.497466	0.425082	0.0557943	0.943953	-0.75523	0.203206	-0.115737	0.999988
Y47D7A.5	WBGene00001714	grl-5	-0.0348397	NA	0.323459	NA	0.0591111	NA	0.0409541	NA
K10C2.5	WBGene00001715	grl-6	0.178914	0.819684	0.39793	0.599279	0.0894036	0.918745	0.140118	0.999988
T02E9.2	WBGene00001716	grl-7	0.170186	0.848777	0.485857	0.539243	-0.207131	NA	-0.219172	0.999988
ZC487.5	WBGene00001717	grl-8	0.404236	0.462777	0.873133	0.0474357	0.283823	0.599145	-0.129552	0.999988
ZC487.4	WBGene00001718	grl-9	0.722711	0.195655	0.747756	0.201798	0.513133	NA	-0.0633313	0.999988
C26F1.5	WBGene00001719	grl-10	-0.387235	0.516227	-0.472765	0.436275	-0.547116	0.316311	0.0300194	0.999988
ZK512.9	WBGene00001720	grl-11	-0.216487	NA	-0.46544	NA	-0.640557	NA	-0.0723195	NA
F28A12.2	WBGene00001721	grl-12	-0.696421	0.222702	0.257905	0.701603	-0.384876	0.537485	-0.282741	0.999988
F32D1.4	WBGene00001722	grl-13	0.27231	NA	0.309355	NA	0.362676	NA	-0.0625147	0.999988
T03D8.4	WBGene00001723	grl-14	0.309328	0.663874	0.790518	0.193588	0.203644	0.794413	-0.834389	0.999988
Y75B8A.20	WBGene00001724	grl-15	-0.165857	0.823084	0.173613	0.815145	-1.0365	0.102807	-0.813916	0.999988
Y65B4BR.6	WBGene00001725	grl-16	0.136048	0.884046	0.595142	0.446469	-0.639866	0.398354	-0.240682	0.999988
C56A3.1	WBGene00001726	grl-17	0.00893611	NA	1.08187	NA	0.0494314	NA	-0.175441	NA
T05C3.4	WBGene00001727	grl-18	-1.08229	0.0683473	-1.11031	0.0868253	-1.20715	0.0907705	-0.385634	0.999988
R02D3.6	WBGene00001728	grl-19	0.273013	NA	0.0239618	NA	0.432862	NA	0.064268	NA
C23H5.9	WBGene00001729	grl-20	-0.481	NA	-1.1161	NA	-1.68732	NA	-0.594189	0.999988
ZC168.5	WBGene00001730	grl-21	0.338477	0.667407	1.37361	0.0472205	-0.47252	0.577815	-0.287146	0.999988
W03A5.3	WBGene00001731	grl-22	-0.113157	NA	-0.289689	NA	-0.407257	NA	-0.0732781	NA
E02A10.2	WBGene00001732	grl-23	0.13	NA	0.262396	NA	-0.149824	NA	-0.0347944	NA
F11E6.2	WBGene00001733	grl-24	0.136522	NA	0.507593	NA	0.638204	NA	-0.158938	NA
ZK643.8	WBGene00001734	grl-25	0.0289911	NA	-0.197441	NA	-0.372692	NA	0.0790318	NA
K02D7.6	WBGene00001735	grl-26	-0.19827	NA	-0.148137	NA	-0.245066	NA	-0.125901	NA
F40C5.3	WBGene00001736	grl-27	-0.132586	NA	0.125558	NA	0.279177	NA	0.0202687	NA
T24A6.15	WBGene00001737	grl-28	-0.134873	0.866982	0.165402	0.827897	0.219282	0.779782	-0.0360726	0.999988
T24A6.18	WBGene00001738	grl-29	NA	NA	0.112917	NA	0.160326	NA	0.120584	NA
T24A6.3	WBGene00001739	grl-30	0.0648393	NA	0.149797	NA	NA	NA	NA	NA
ZC395.6	WBGene00001740	gro-1	-0.0908506	0.787805	-0.486108	0.059373	-0.0494795	0.901254	0.129909	0.999988
K06H7.4	WBGene00001743	grp-1	0.0234148	0.952607	0.251173	0.525964	0.0337417	0.933528	-0.0676196	0.999988
T10F2.1	WBGene00001744	gars-1	-0.0987317	0.64799	-0.482412	0.0518903	-0.152562	0.62192	0.0952174	0.999988
R06A10.2	WBGene00001745	gsa-1	0.0609096	0.869655	0.258848	0.322365	0.110319	0.763411	0.14444	0.999988
Y18D10A.5	WBGene00001746	gsk-3	-0.0884016	0.786302	0.117557	0.718361	0.0441216	0.917403	-0.0544828	0.999988
F29F11.6	WBGene00001747	gsp-1	-0.155699	0.404182	-0.252341	0.33689	-0.0667998	0.845733	0.0133433	0.999988
F56C9.1	WBGene00001748	gsp-2	0.0622616	0.864458	-0.0242956	0.949551	0.0038852	0.991965	-0.0361469	0.999988
R107.7	WBGene00001749	gst-1	-0.248717	0.621812	-0.369474	0.524329	-0.700929	0.192875	0.018357	0.999988
K08F4.6	WBGene00001750	gst-2	-0.220108	0.779833	0.352247	0.656575	-0.823193	0.229253	-0.599659	0.999988
K08F4.11	WBGene00001751	gst-3	0.112065	0.856148	0.364014	0.556885	-0.134038	0.835214	-0.548631	0.999988
K08F4.7	WBGene00001752	gst-4	1.08583	0.0341795	-0.010544	0.988706	0.216666	0.733401	0.467463	0.999988
R03D7.6	WBGene00001753	gst-5	0.139696	0.820501	0.354013	0.519007	-0.0716711	0.931223	0.0212429	0.999988
F11G11.3	WBGene00001754	gst-6	-0.0510557	0.940868	-0.601055	0.27899	-0.720839	0.199813	-0.116314	0.999988
F11G11.2	WBGene00001755	gst-7	-0.0909739	0.91909	0.0234639	0.979806	-0.3368	0.622671	-0.0374826	0.999988
F11G11.1	WBGene00001756	gst-8	0.320238	NA	0.180035	NA	0.195375	NA	0.0839691	0.999988
R05F9.5	WBGene00001757	gst-9	-0.00374323	0.996106	0.0675774	0.90852	-0.0548094	0.942048	0.168631	0.999988
Y45G12C.2	WBGene00001758	gst-10	-0.830866	0.0729266	-0.948233	0.124307	-1.39577	0.0247954	0.0561833	0.999988
R11G1.3	WBGene00001759	gst-11	0.270536	0.508582	0.125409	0.784764	-0.071039	0.902137	0.710257	0.999988
F37B1.2	WBGene00001760	gst-12	0.772456	0.201435	0.646675	0.339464	0.43028	0.434593	0.379369	0.999988
T26C5.1	WBGene00001761	gst-13	0.150412	0.71378	0.331103	0.492576	-0.208377	0.714474	0.350289	0.999988
F37B1.3	WBGene00001762	gst-14	0.558395	0.338659	0.774051	0.0290448	0.990173	0.0216397	0.523653	0.999988
F37B1.4	WBGene00001763	gst-15	0.200826	0.733124	0.869657	0.0814811	0.0706628	0.934783	-0.0301831	0.999988
F37B1.5	WBGene00001764	gst-16	0.507049	NA	0.304841	0.52321	0.326381	0.549641	0.813225	0.999988
F37B1.6	WBGene00001765	gst-17	1.47696	0.00300359	0.509395	0.484169	0.774046	0.318393	0.252489	0.999988
F37B1.7	WBGene00001766	gst-18	1.52477	0.00271851	0.750598	0.305114	0.670196	NA	-0.0594795	0.999988
F37B1.8	WBGene00001767	gst-19	0.751976	0.106425	0.500044	0.358593	-0.149042	0.834892	0.00224097	0.999988
Y48E1B.10	WBGene00001768	gst-20	-0.396581	0.431155	-0.0558646	0.939809	-0.451236	0.480483	0.0612031	0.999988
ZK697.6	WBGene00001769	gst-21	-0.321846	0.669128	0.329694	0.677535	-0.964974	0.217854	-0.118476	0.999988
F21H7.1	WBGene00001770	gst-22	-0.6377	0.206389	-0.576694	0.256895	-0.485669	0.385926	-0.535678	0.999988
T28A11.11	WBGene00001771	gst-23	0.00607268	0.994131	0.120367	0.855486	-0.64006	0.225482	0.0730074	0.999988
F37B1.1	WBGene00001772	gst-24	0.294302	0.684453	-0.722512	0.280276	0.22634	0.787946	-0.000174352	0.999988
F37F2.3	WBGene00001773	gst-25	0.404838	NA	0.691003	NA	-0.631549	NA	-0.0675571	0.999988
Y53F4B.29	WBGene00001774	gst-26	-0.420589	0.345442	-0.992958	0.0670261	-1.10955	0.0344586	-0.0554395	0.999988
Y53F4B.30	WBGene00001775	gst-27	-0.456826	0.344683	-0.953344	0.118613	-1.08077	0.0412158	0.027871	NA
Y53F4B.31	WBGene00001776	gst-28	-0.495885	0.361038	-0.631407	0.34136	-0.833321	0.158153	-0.210012	0.999988
Y53F4B.32	WBGene00001777	gst-29	-0.678782	0.306501	-0.429363	0.526647	-1.04557	NA	-0.544468	0.999988
ZK546.11	WBGene00001778	gst-30	0.344031	0.653019	0.181676	0.829542	0.87431	0.24937	0.0394938	0.999988
Y53F4B.35	WBGene00001779	gst-31	0.587423	0.29662	0.779123	0.136091	0.491731	0.42386	0.0515606	0.999988
Y53F4B.37	WBGene00001780	gst-32	-0.0588608	NA	0.148704	NA	-0.607592	NA	0.000933802	NA
C02A12.1	WBGene00001781	gst-33	-0.284491	0.667757	-0.233847	0.761612	-0.833412	0.166052	-0.222732	0.999988
Y1H11.1	WBGene00001782	gst-34	-0.685447	NA	-0.332413	NA	-0.755523	NA	-0.608072	0.999988
Y1H11.2	WBGene00001783	gst-35	-0.0522209	0.957099	0.45627	0.478154	-0.412794	0.534764	0.155814	0.999988
R07B1.4	WBGene00001784	gst-36	-0.125765	0.837374	-0.398822	0.446971	-0.645923	0.219395	0.0179922	0.999988
Y32G9A.1	WBGene00001785	gst-37	1.13938	NA	1.53882	NA	1.04213	NA	0.0417786	NA
F35E8.8	WBGene00001786	gst-38	-0.25784	0.6259	-0.525937	0.215755	-0.516029	0.477118	0.316559	0.999988
Y53F4B.33	WBGene00001787	gst-39	0.244636	0.50402	0.305714	0.438729	-0.629645	0.253317	-0.466657	0.999988
F56B3.10	WBGene00001788	gst-40	0.248788	0.504865	0.460111	0.203255	0.229782	0.604036	0.488137	0.999988
R13D7.7	WBGene00001789	gst-41	-0.896188	0.136593	0.0722872	0.939809	-2.24992	0.00205926	-0.607184	0.999988
D1053.1	WBGene00001790	gst-42	-0.604283	0.143619	-0.60243	0.0567204	-0.656199	0.0730967	0.00600198	0.999988
Y71F9AL.5	WBGene00001791	gst-43	-0.209413	0.642433	-0.513698	0.249708	-0.690959	0.174067	-0.0786038	0.999988
F13A7.10	WBGene00001792	gst-44	-0.330017	0.675754	0.202311	0.812941	-0.377771	0.656672	-0.0460293	0.999988
Y46G5A.31	WBGene00001793	gsy-1	-0.418232	NA	-0.243075	NA	-0.373428	0.383416	-0.0832248	0.999988
K04D7.3	WBGene00001794	gta-1	0.0579439	0.926405	-0.0662765	0.895554	0.0864567	0.875866	0.219163	0.999988
C05C12.3	WBGene00001795	gtl-1	0.109348	0.875158	0.0883005	0.874769	0.282934	0.560334	0.175191	0.999988
F54D1.5	WBGene00001796	gtl-2	0.123092	0.787102	0.370939	0.328749	0.288562	0.556796	0.0638355	0.999988
C14F11.3	WBGene00001803	lite-1	0.020577	0.976705	0.209707	0.622171	0.238018	0.580236	0.309516	0.999988
ZC504.5	WBGene00001804	gur-3	0.347585	0.656865	0.652976	0.382709	0.678253	0.400824	0.0936811	0.999988
K09E4.5	WBGene00001805	gur-4	0.17559	0.718296	0.0284047	0.958953	-0.131994	0.809607	0.563486	0.999988
ZK622.2	WBGene00001806	gur-5	-0.256044	NA	0.0631911	NA	-0.161933	NA	0.12585	0.999988
T10G3.6	WBGene00001808	gut-2	-0.26818	0.612708	-0.831916	0.0729143	-0.906103	0.136208	0.0887893	0.999988
C30H6.6	WBGene00001811	haf-1	-0.122976	0.760693	-0.0896702	0.830656	-0.295365	0.416436	-0.155109	0.999988
F43E2.4	WBGene00001812	haf-2	0.271483	0.535199	0.526114	0.37665	0.48494	0.27865	-0.0643034	0.999988
F57A10.3	WBGene00001813	haf-3	0.156217	0.695251	-0.411735	0.109915	-0.153626	0.688409	0.0712388	0.999988
W04C9.1	WBGene00001814	haf-4	-0.324783	0.464389	-0.656766	0.0896734	-0.899912	0.00106838	0.169843	0.999988
W09D6.6	WBGene00001815	hmt-1	0.006601	0.991982	-0.522842	0.146728	0.0900673	0.851364	0.498137	0.999988
Y48G8AL.11	WBGene00001816	haf-6	-0.258159	NA	-0.475229	0.246522	-0.615749	0.144572	-0.130245	0.999988
Y50E8A.16	WBGene00001817	haf-7	0.376012	0.418836	0.742565	0.115857	0.463101	0.346662	0.110279	0.999988
Y57G11C.1	WBGene00001818	haf-8	0.0609456	NA	NA	NA	NA	NA	NA	NA
ZK484.2	WBGene00001819	haf-9	-0.195305	0.62125	-0.620042	0.0366644	-0.511427	0.0717598	0.30135	0.999988
F53B2.6	WBGene00001820	ham-1	-0.507269	0.306501	-0.0522648	0.932361	-0.378526	0.36956	-0.0595588	0.999988
C07A12.1	WBGene00001821	ham-2	0.0686211	0.908368	0.462335	0.334517	0.462897	NA	0.0792002	0.999988
ZC395.7	WBGene00001823	hap-1	-0.102451	0.769801	-0.58738	0.0205324	-0.107267	0.817625	0.240983	0.999988
F13D11.2	WBGene00001824	hbl-1	-0.256684	0.442067	-0.283972	0.3883	-0.0013877	0.997608	-0.0714153	0.999988
C46A5.9	WBGene00001827	hcf-1	-0.230959	0.349985	-0.520807	0.0406134	-0.354892	0.293507	0.0182082	0.999988
F40E10.1	WBGene00001828	hch-1	-0.526904	0.42948	-0.434791	0.582479	-0.832166	0.222983	-0.225772	0.999988
ZK1055.1	WBGene00001829	hcp-1	-0.681889	0.195432	-1.38547	0.00570697	-1.33376	0.00674514	-0.241248	0.999988
T06E4.1	WBGene00001830	hcp-2	-0.585479	0.217011	-1.26366	0.00560396	-1.2361	0.00568323	-0.304027	0.999988
F58A4.3	WBGene00001831	hcp-3	-0.541178	0.274787	-1.18035	0.0112422	-0.667078	0.216304	-0.0940554	0.999988
T03F1.9	WBGene00001832	hcp-4	-0.456949	0.369238	-1.16199	0.00832312	0.0352769	0.959796	0.632248	0.999988
Y110A7A.1	WBGene00001833	hcp-6	-0.622138	0.18206	-1.37698	0.00167725	-0.940231	0.0508923	-0.141952	0.999988
C53A5.3	WBGene00001834	hda-1	-0.264132	0.422181	-0.486511	0.135885	-0.50701	0.153637	-0.0897134	0.999988
C08B11.2	WBGene00001835	hda-2	-0.178747	0.557161	-0.0780307	0.831236	-0.142542	0.690265	-0.124708	0.999988
R06C1.1	WBGene00001836	hda-3	-0.0147911	0.976705	-0.236123	0.535936	0.166678	0.641486	-0.00988224	0.999988
C10E2.3	WBGene00001837	hda-4	0.3203	0.467193	0.545362	0.212419	0.619127	0.158954	0.0889604	0.999988
Y51H1A.5	WBGene00001838	hda-10	-0.172271	0.624491	-0.221135	0.567886	-0.0649044	0.883052	-0.107887	0.999988
ZK829.2	WBGene00001839	hdl-1	0.243642	NA	0.533972	NA	-0.242641	NA	-0.0678382	NA
C26D10.2	WBGene00001840	hel-1	-0.232219	0.400817	-0.665474	0.0100971	-0.450833	0.12105	0.0952682	0.999988
C36B7.7	WBGene00001841	hen-1	0.853803	0.151528	0.148509	0.864773	0.475095	0.527363	-0.201846	0.999988
ZK287.8	WBGene00001842	her-1	0.0901363	NA	0.231369	NA	0.754043	NA	0.297135	0.999988
W06D4.1	WBGene00001843	hgo-1	-0.413557	0.0922042	0.0831657	0.842156	-0.224725	0.436021	-0.190931	0.999988
K02E10.2	WBGene00001844	hid-1	0.078589	0.780578	-0.0345993	0.928197	-0.0318815	0.944656	-0.0286092	0.999988
F38A6.3	WBGene00001851	hif-1	-0.0419212	0.856021	0.1057	0.732133	0.260701	0.513961	-0.120526	0.999988
C30G7.1	WBGene00001852	hil-1	-0.0517967	NA	0.636305	0.372005	0.60125	0.425715	-0.349567	NA
Y73B6BL.9	WBGene00001853	hil-2	-0.839369	0.0985877	-1.08322	0.0223128	-0.77455	0.121381	-0.285196	0.999988
F22F1.1	WBGene00001854	hil-3	-0.678227	0.0546775	-0.378984	0.337284	0.160144	0.582819	-0.314738	0.999988
C18G1.5	WBGene00001855	hil-4	0.688086	0.119914	0.34599	0.528808	0.235142	0.693368	-0.14903	0.999988
B0414.3	WBGene00001856	hil-5	-0.317822	0.421728	-0.574899	0.175878	0.0140904	0.979231	-0.530696	0.999988
F59A7.4	WBGene00001857	hil-6	-0.453846	NA	-0.702141	NA	0.130717	NA	0.270541	0.999988
C01B10.5	WBGene00001858	hil-7	0.0178556	0.984889	0.543771	0.344384	0.703643	0.263879	-0.134376	0.999988
T05E8.2	WBGene00001859	hil-8	0.187469	NA	-0.168339	NA	0.535036	NA	-0.2326	NA
F28B3.7	WBGene00001860	him-1	-0.294558	0.269343	-0.318168	0.278808	0.0750093	0.857897	0.11321	0.999988
ZK381.1	WBGene00001862	him-3	0.569363	0.288523	0.0998644	0.898308	3.1089	2.2517e-17	3.21279	2.44889e-12
F15G9.4	WBGene00001863	him-4	0.349957	0.519255	0.355491	0.503751	0.32137	0.540883	-0.128386	0.999988
D1086.4	WBGene00001864	him-5	-0.461686	0.508582	-0.136778	0.834938	0.13255	0.866454	-0.997957	0.815233
T04A11.6	WBGene00001865	him-6	-0.274202	0.352949	-0.375988	0.303873	-0.287113	0.401822	-0.127563	0.999988
T07G12.12	WBGene00001867	him-8	-0.0523423	0.902774	-0.0830905	0.848018	-0.235347	0.585322	-0.143935	0.999988
R12B2.4	WBGene00001869	him-10	-0.78112	0.168201	-1.25113	0.02944	-1.24978	0.0351299	-0.207589	0.999988
ZK1127.11	WBGene00001872	him-14	0.668145	0.23627	0.349556	0.583267	1.1518	0.0344586	0.302276	0.999988
T09E8.2	WBGene00001874	him-17	-0.0289205	0.942057	-0.128343	0.707997	-0.0267732	0.951901	-0.00663122	0.999988
T10C6.14	WBGene00001875	his-1	-0.382681	NA	-0.366632	NA	-0.621052	NA	-0.210578	NA
T10C6.13	WBGene00001876	his-2	-0.385191	NA	-0.853726	NA	-0.760413	NA	0.0778919	0.999988
T10C6.12	WBGene00001877	his-3	-0.590101	0.40754	-0.324539	0.696841	-1.128	NA	-0.290496	0.999988
T10C6.11	WBGene00001878	his-4	-0.490201	NA	-0.251754	NA	0.474377	NA	-0.00185351	NA
F45F2.3	WBGene00001879	his-5	-0.0889237	NA	-0.0363477	NA	-0.662959	NA	-0.0364792	NA
F45F2.13	WBGene00001880	his-6	-0.345456	NA	-0.527877	NA	0.130459	NA	-0.0645155	NA
F45F2.4	WBGene00001881	his-7	-0.210554	NA	-0.197042	NA	-0.375292	NA	-0.185785	NA
F45F2.12	WBGene00001882	his-8	-0.0979126	NA	-0.536341	NA	-0.23847	NA	-0.143966	NA
ZK131.3	WBGene00001883	his-9	NA	NA	NA	NA	NA	NA	NA	NA
ZK131.4	WBGene00001884	his-10	NA	NA	NA	NA	NA	NA	NA	NA
ZK131.5	WBGene00001885	his-11	-0.0530171	NA	-0.315466	NA	0.119778	NA	0.151554	NA
ZK131.6	WBGene00001886	his-12	NA	NA	NA	NA	NA	NA	NA	NA
ZK131.7	WBGene00001887	his-13	NA	NA	NA	NA	NA	NA	NA	NA
ZK131.8	WBGene00001888	his-14	NA	NA	NA	NA	NA	NA	NA	NA
ZK131.9	WBGene00001889	his-15	NA	NA	NA	NA	NA	NA	NA	NA
ZK131.10	WBGene00001890	his-16	-0.016057	NA	-0.114616	NA	-0.298406	NA	-0.0587027	NA
K06C4.5	WBGene00001891	his-17	-0.0870209	NA	-0.440071	NA	-0.413795	NA	-0.023184	NA
K06C4.10	WBGene00001892	his-18	-0.0444469	NA	0.174282	NA	-0.13023	NA	0.0352623	NA
K06C4.11	WBGene00001893	his-19	NA	NA	NA	NA	NA	NA	NA	NA
K06C4.4	WBGene00001894	his-20	NA	NA	NA	NA	NA	NA	NA	NA
K06C4.3	WBGene00001895	his-21	NA	NA	NA	NA	NA	NA	NA	NA
K06C4.12	WBGene00001896	his-22	NA	NA	NA	NA	NA	NA	NA	NA
M163.3	WBGene00001898	his-24	-0.862342	0.125601	-1.21173	0.0135728	-0.983876	0.0576515	-0.55005	0.999988
ZK131.2	WBGene00001899	his-25	0.347937	NA	0.197562	NA	0.381047	NA	-0.0332259	NA
ZK131.1	WBGene00001900	his-26	NA	NA	NA	NA	NA	NA	NA	NA
K06C4.13	WBGene00001901	his-27	NA	NA	NA	NA	NA	NA	NA	NA
K06C4.2	WBGene00001902	his-28	NA	NA	NA	NA	NA	NA	NA	NA
F35H10.11	WBGene00001903	his-29	NA	NA	NA	NA	NA	NA	NA	NA
F35H10.1	WBGene00001904	his-30	NA	NA	NA	NA	NA	NA	NA	NA
F17E9.12	WBGene00001905	his-31	-0.95361	NA	-0.989102	NA	-1.06029	NA	-0.314945	0.999988
F17E9.10	WBGene00001906	his-32	-1.28047	0.00588046	-1.83505	0.0002873	-0.967399	0.0972689	-0.501681	0.999988
F17E9.13	WBGene00001907	his-33	NA	NA	NA	NA	NA	NA	NA	NA
F17E9.9	WBGene00001908	his-34	NA	NA	NA	NA	NA	NA	NA	NA
C50F4.13	WBGene00001909	his-35	-0.264609	0.552953	-0.341832	0.457303	-0.622049	NA	0.0794102	NA
C50F4.6	WBGene00001910	C50F4.6	-0.67132	0.267492	-0.978589	0.0988128	-1.05164	0.118241	-0.28802	0.999988
C50F4.7	WBGene00001911	his-37	-0.240539	0.552091	-0.101113	0.850723	-0.0725248	NA	0.034179	0.999988
K03A1.6	WBGene00001912	his-38	0.131697	NA	0.0351153	NA	0.263505	NA	0.15899	NA
F45F2.2	WBGene00001913	his-39	0.061964	NA	0.125096	NA	NA	NA	NA	NA
K03A1.1	WBGene00001914	his-40	-0.10966	NA	0.700458	NA	0.0530111	NA	-0.0568056	NA
C50F4.5	WBGene00001915	his-41	-0.375206	0.404615	-0.359799	0.403535	-0.574172	0.26898	0.00392274	0.999988
F08G2.3	WBGene00001916	his-42	-0.0793473	NA	0.549634	NA	0.201339	NA	0.00808188	NA
F08G2.2	WBGene00001917	his-43	NA	NA	NA	NA	NA	NA	NA	NA
F08G2.1	WBGene00001918	his-44	NA	NA	NA	NA	NA	NA	NA	NA
B0035.10	WBGene00001919	his-45	-0.253471	NA	-0.346593	NA	0.0905566	NA	-0.130448	NA
B0035.9	WBGene00001920	his-46	NA	NA	NA	NA	NA	NA	NA	NA
B0035.7	WBGene00001921	his-47	-0.268083	NA	-0.579445	NA	0.0973066	NA	0.0399657	NA
B0035.8	WBGene00001922	his-48	-0.253183	NA	-0.450569	NA	-0.0817947	NA	0.0463601	NA
F07B7.5	WBGene00001923	his-49	NA	NA	NA	NA	NA	NA	NA	NA
F07B7.9	WBGene00001924	his-50	NA	NA	NA	NA	NA	NA	NA	NA
F07B7.10	WBGene00001925	his-51	NA	NA	NA	NA	NA	NA	NA	NA
F07B7.4	WBGene00001926	his-52	NA	NA	NA	NA	NA	NA	NA	NA
F07B7.3	WBGene00001927	his-53	NA	NA	NA	NA	NA	NA	NA	NA
F07B7.11	WBGene00001928	his-54	NA	NA	NA	NA	NA	NA	NA	NA
F54E12.1	WBGene00001929	his-55	NA	NA	NA	NA	NA	NA	NA	NA
F54E12.3	WBGene00001930	his-56	NA	NA	NA	NA	NA	NA	NA	NA
F54E12.5	WBGene00001931	his-57	NA	NA	NA	NA	NA	NA	NA	NA
F54E12.4	WBGene00001932	his-58	NA	NA	NA	NA	NA	NA	NA	NA
F55G1.2	WBGene00001933	his-59	-0.621118	NA	-1.05331	NA	-0.0467788	NA	-0.580597	0.999988
F55G1.11	WBGene00001934	his-60	-0.188465	0.828582	-0.48698	0.533557	0.280592	0.76642	-0.116324	0.999988
F55G1.10	WBGene00001935	his-61	-0.15706	NA	-0.358268	NA	0.498254	NA	-0.209956	0.999988
F55G1.3	WBGene00001936	his-62	0.0768858	0.939003	-0.177337	0.847181	0.441684	0.626046	-0.275706	0.999988
F22B3.2	WBGene00001937	his-63	-0.0537433	NA	0.0889552	NA	-0.00453574	NA	0.0340468	NA
F22B3.1	WBGene00001938	his-64	0.0912048	NA	-0.585495	NA	-0.343819	NA	-0.235096	NA
H02I12.7	WBGene00001939	his-65	NA	NA	NA	NA	NA	NA	NA	NA
H02I12.6	WBGene00001940	his-66	NA	NA	NA	NA	NA	NA	NA	NA
T23D8.5	WBGene00001941	his-67	0.191421	NA	-0.318283	NA	0.438511	NA	-0.0861917	NA
T23D8.6	WBGene00001942	his-68	0.040319	NA	-0.557158	NA	0.180946	NA	0.361038	0.999988
E03A3.3	WBGene00001943	his-69	0.147215	NA	0.122167	NA	0.64062	NA	0.130193	NA
E03A3.4	WBGene00001944	his-70	-0.0186915	NA	-0.198419	NA	0.367387	NA	-0.00739802	NA
F45E1.6	WBGene00001945	his-71	-0.00187259	0.996106	0.0953397	0.792383	-0.381667	0.446477	-0.384967	0.999988
Y49E10.6	WBGene00001946	his-72	-0.219637	0.570472	-0.286553	0.403651	0.0178312	NA	0.200312	0.999988
W09H1.2	WBGene00001947	his-73	-0.0873495	NA	-0.506353	NA	-0.26883	NA	-0.190322	0.999988
B0304.1	WBGene00001948	hlh-1	0.215714	0.603502	-0.148026	0.724557	0.10677	0.813519	0.25936	0.999988
M05B5.5	WBGene00001949	hlh-2	-0.573996	0.123007	-0.541871	0.155306	-0.289746	0.43858	-0.143583	0.999988
T24B8.6	WBGene00001950	hlh-3	-0.567971	0.381382	-0.524751	0.403651	-0.698086	0.256567	-0.0284135	0.999988
T05G5.2	WBGene00001951	hlh-4	0.613113	0.294804	0.826627	0.145106	1.02559	0.105782	0.373154	0.999988
T15H9.3	WBGene00001952	hlh-6	0.713607	0.21282	0.278784	0.730258	0.601027	0.36599	-0.225949	0.999988
C02B8.4	WBGene00001953	hlh-8	-0.279297	0.602814	-0.476661	0.370736	-0.192495	0.725752	0.222784	0.999988
ZK682.4	WBGene00001954	hlh-10	-0.047935	0.953798	-0.000718486	0.999652	-0.156976	0.823805	0.375759	0.999988
F58A4.7	WBGene00001955	hlh-11	0.127262	0.801213	0.234139	NA	0.415257	0.315453	0.0764873	NA
C28C12.8	WBGene00001956	hlh-12	-0.213916	NA	-0.00445958	NA	-0.813026	NA	-0.38257	NA
F48D6.3	WBGene00001957	hlh-13	0.18103	0.785907	0.549387	0.321003	0.098498	0.914921	0.314669	0.999988
C18A3.8	WBGene00001958	hlh-14	-0.0029798	NA	0.0773205	NA	-0.597787	NA	-0.0288992	0.999988
C43H6.8	WBGene00001959	hlh-15	0.0591085	0.948661	0.333709	0.627436	0.165998	0.848371	0.564003	0.999988
DY3.3	WBGene00001960	hlh-16	-0.464294	0.413115	-0.0470164	0.94318	-0.401431	0.458398	0.388549	0.999988
F38C2.2	WBGene00001961	hlh-17	0.166284	NA	0.196852	NA	0.00433646	NA	-0.291626	NA
F57C12.3	WBGene00001962	hlh-19	-0.0210833	NA	0.178258	NA	-0.15011	NA	0.0578058	NA
F40G9.4	WBGene00001963	btb-1	0.111357	NA	0.311567	NA	0.348001	NA	-0.146842	0.999988
C17C3.7	WBGene00001964	hlh-25	NA	NA	0.117523	NA	0.162858	NA	NA	NA
C17C3.8	WBGene00001965	hlh-26	0.0629928	NA	NA	NA	NA	NA	NA	NA
C17C3.10	WBGene00001966	hlh-27	0.10267	NA	0.217994	NA	0.0207992	NA	0.064268	NA
F31A3.2	WBGene00001967	hlh-28	NA	NA	NA	NA	NA	NA	NA	NA
F31A3.4	WBGene00001968	hlh-29	-0.0690676	NA	-0.0972202	NA	0.0207992	NA	-0.032374	NA
Y48B6A.14	WBGene00001971	hmg-1.1	-0.371361	0.276966	-0.191296	0.639037	-0.153198	0.662552	-0.156427	0.999988
F47D12.4	WBGene00001972	hmg-1.2	-0.213061	0.303362	-0.088177	0.771597	-0.0883002	0.79102	-0.138207	0.999988
C32F10.5	WBGene00001973	hmg-3	0.399993	0.52475	0.442893	0.475256	1.18778	0.0205549	0.645698	0.999988
T20B12.8	WBGene00001974	hmg-4	-0.355702	0.234754	-0.68132	0.0282868	-0.63539	0.0526893	-0.0724438	0.999988
F45E4.9	WBGene00001975	hmg-5	-0.336067	0.412012	-0.639334	0.100852	-0.626292	0.207915	-0.0613036	0.999988
T05A7.4	WBGene00001976	hmg-11	-0.465592	0.404182	-0.510274	0.394532	-1.01558	0.112838	-0.348991	0.999988
Y17G7A.1	WBGene00001977	hmg-12	0.137543	0.754926	-0.539444	0.169766	1.46717	8.61631e-06	2.05128	6.48372e-06
R13H4.4	WBGene00001978	hmp-1	-0.19033	0.530711	0.174323	0.707202	0.277881	0.430217	-0.153913	0.999988
K05C4.6	WBGene00001979	hmp-2	-0.0291305	0.931064	0.0920827	0.785214	-0.0228081	0.953093	-0.182259	0.999988
W02B9.1	WBGene00001980	hmr-1	-0.214244	0.395252	0.167917	0.715709	0.0729654	0.867445	-0.150765	0.999988
C44C10.8	WBGene00001981	hnd-1	-0.130778	NA	-0.0782148	NA	-0.157986	NA	-0.0138086	NA
E04A4.4	WBGene00001983	hoe-1	0.160818	0.667757	-0.277346	0.512049	0.146652	0.717775	0.193873	0.999988
W06B11.4	WBGene00001984	hog-1	-0.136214	0.838714	-0.110743	0.855855	-0.421446	0.404689	-0.0711531	0.999988
C18E3.8	WBGene00001985	hop-1	0.210019	0.785907	-0.00856051	NA	-0.390018	NA	-0.270279	0.999988
F43D2.4	WBGene00001986	hot-1	0.0207855	0.967102	0.0243689	0.947777	-0.0157109	0.970463	-0.000831593	0.999988
Y39B6A.48	WBGene00001987	hot-2	0.250139	0.556918	0.222306	0.55415	0.162726	0.728434	-0.119231	0.999988
W02B8.5	WBGene00001988	hot-3	-0.0246657	0.959515	0.118759	0.753762	-0.0970806	0.828648	0.193584	0.999988
T12A2.16	WBGene00001989	hot-4	-0.185544	0.666492	-0.0834453	0.870612	-0.152214	0.759728	0.173837	0.999988
K07A12.6	WBGene00001990	hot-5	0.248556	0.418927	-0.184007	0.689389	0.228344	0.560195	0.280592	0.999988
C13G3.2	WBGene00001991	hot-6	0.261429	0.574849	0.378838	0.247789	0.549704	0.157556	0.0448389	0.999988
Y48B6A.9	WBGene00001992	hot-7	-0.014016	0.986637	-0.0278508	0.973704	-0.382084	0.511426	0.27902	0.999988
T21C12.2	WBGene00001993	hpd-1	-0.460647	0.0680744	0.0359663	0.92612	-0.0923303	0.794573	-0.206698	0.999988
F20B6.8	WBGene00001994	hpk-1	0.0379964	0.908514	0.194103	0.402371	0.295021	NA	-0.00383819	0.999988
K08H2.6	WBGene00001995	hpl-1	0.0864781	0.799216	-0.329995	0.306096	-0.299848	0.448863	0.075912	0.999988
K01G5.2	WBGene00001996	hpl-2	-0.338312	0.416857	-0.685407	0.0696446	-0.687324	0.160756	-0.0446915	0.999988
Y39A1A.23	WBGene00001997	hpr-9	-0.058346	0.919368	-0.463546	0.283397	-0.432586	0.33162	-0.219445	0.999988
F32A11.2	WBGene00001998	hpr-17	-0.0213633	0.974327	-0.577308	0.186838	-0.064739	0.918745	0.108249	0.999988
F42A6.7	WBGene00001999	hrp-1	-0.241661	0.487953	-0.49771	0.103296	-0.55036	0.0882666	-0.132623	0.999988
F58D5.1	WBGene00002000	hrp-2	-0.202317	0.509131	-0.651978	0.0151895	-0.617271	0.0410102	-0.0492288	0.999988
T11G6.1	WBGene00002001	hars-1	0.0955384	0.802371	-0.228432	0.595452	0.0411709	0.924593	0.109658	0.999988
K08E7.2	WBGene00002002	hsb-1	-0.309222	0.449568	-0.400299	0.372743	-0.56403	0.260758	0.0283123	0.999988
B0285.5	WBGene00002003	hse-5	-0.228365	0.312974	-0.321653	0.203019	-0.315829	0.280262	-0.17853	0.999988
Y53C10A.12	WBGene00002004	hsf-1	-0.000404182	0.999164	0.306996	0.423196	0.285919	0.458125	0.0723617	0.999988
F26D10.3	WBGene00002005	hsp-1	-0.1587	0.736607	-0.591933	0.137536	-0.682016	0.0771439	0.123425	0.999988
K09C4.3	WBGene00002006	hsp-2	0.262599	NA	-0.018395	NA	0.0415993	NA	0.140839	NA
C15H9.6	WBGene00002007	hsp-3	-0.193258	0.715135	-0.16284	0.76082	-0.928251	0.0252699	-0.182214	0.999988
F43E2.8	WBGene00002008	hsp-4	-0.231573	0.64305	0.653171	0.125404	-0.609806	0.117926	-0.368054	0.999988
C37H5.8	WBGene00002010	hsp-6	0.0270456	0.957558	-0.334591	0.14909	-0.00573914	0.987489	-0.0466941	0.999988
C14B9.1	WBGene00002011	hsp-12.2	0.127745	NA	-0.100183	0.907533	-0.191203	0.811922	-0.381297	0.999988
F38E11.1	WBGene00002012	hsp-12.3	-0.59623	0.205883	0.25761	0.679174	-0.877764	0.278918	-0.300642	0.999988
F38E11.2	WBGene00002013	hsp-12.6	-0.0932998	0.908368	-0.292241	0.726849	0.0543977	0.960592	-0.28517	NA
T27E4.8	WBGene00002015	hsp-16.1	NA	NA	NA	NA	NA	NA	NA	NA
Y46H3A.3	WBGene00002016	hsp-16.2	0.819314	NA	1.75942	0.00171151	0.221014	0.74919	0.212763	0.999988
T27E4.2	WBGene00002017	hsp-16.11	1.23779	0.0308301	2.05878	0.000304436	0.00567749	0.994005	0.448596	0.999988
Y46H3A.2	WBGene00002018	hsp-16.41	0.829844	NA	1.9946	0.0002873	0.0635537	0.93907	0.0369372	0.999988
T27E4.3	WBGene00002019	hsp-16.48	NA	NA	NA	NA	NA	NA	NA	NA
T27E4.9	WBGene00002020	hsp-16.49	NA	NA	NA	NA	NA	NA	NA	NA
F52E1.7	WBGene00002021	hsp-17	-0.130573	0.87051	0.493633	0.524197	-0.724266	0.279885	-0.205289	0.999988
C09B8.6	WBGene00002023	hsp-25	-0.0320133	0.963504	-0.184688	0.734482	-0.583258	0.224199	-0.0931833	0.999988
C14F11.5	WBGene00002024	hsp-43	0.405846	0.150039	0.915549	0.000923116	0.443095	0.161851	0.348603	0.999988
Y22D7AL.5	WBGene00002025	hsp-60	-0.173041	0.683533	-0.755651	0.0353238	-0.417648	0.290945	0.0463256	0.999988
C12C8.1	WBGene00002026	hsp-70	0.22717	0.787911	0.302544	0.702323	-0.430841	0.613966	-0.591726	0.999988
T05F1.6	WBGene00002027	hsr-9	-0.293345	0.336657	-0.459592	0.135885	-0.37027	0.332138	-0.0935684	0.999988
F08B4.6	WBGene00002028	hst-1	-0.182397	0.493772	-0.278447	0.317264	-0.237682	0.523847	-0.11367	0.999988
C34F6.4	WBGene00002029	hst-2	0.0390212	0.933363	-0.177909	0.645538	-0.342116	0.349841	-0.00288	0.999988
F40H3.5	WBGene00002030	hst-3.1	-0.513723	0.179393	-0.492524	0.242425	-0.238536	0.581382	0.00156419	0.999988
Y34B4A.3	WBGene00002031	hst-6	0.17076	0.637823	0.068462	0.874769	-0.276032	0.484737	0.0847843	0.999988
F41H10.10	WBGene00002032	htp-1	0.226146	0.733118	-0.366811	0.542881	0.979169	0.0641781	1.1832	0.257415
Y73B6BL.2	WBGene00002033	htp-2	0.44596	0.399781	0.345468	0.539471	0.23348	0.74304	-0.103453	0.999988
F57C9.5	WBGene00002034	htp-3	0.535779	0.370852	0.142876	0.840398	3.21949	1.791e-19	2.53955	5.01272e-07
F29D10.4	WBGene00002035	hum-1	-0.128529	0.580329	0.0967553	0.831332	0.164615	0.685491	-0.166076	0.999988
F36D4.3	WBGene00002036	hum-2	0.0238957	0.96667	0.322318	0.501326	0.656152	0.12521	0.0107656	0.999988
F46C3.3	WBGene00002037	hum-4	-0.225259	0.513458	-0.427612	0.199156	-0.321957	0.401822	0.256535	0.999988
T02C12.1	WBGene00002038	hum-5	-0.14638	0.750535	-0.171077	0.731707	0.113012	0.800975	0.102127	NA
T10H10.1	WBGene00002039	hum-6	-0.0916036	0.854811	-0.15127	0.70909	-0.121031	0.774316	0.0750925	0.999988
F56A6.2	WBGene00002040	hum-7	0.12954	0.769801	0.517479	0.121444	0.484234	0.227783	-0.00560952	0.999988
Y66H1A.6	WBGene00002041	hum-8	-0.722308	0.0606178	-0.305497	0.57976	-0.571847	0.201518	-0.026265	0.999988
H26D21.1	WBGene00002042	hus-1	-0.402147	0.368735	-0.793733	0.0651003	-0.863412	0.0344586	-0.221517	0.999988
C09G4.1	WBGene00002043	hyl-1	-0.536695	0.0826709	-0.968361	0.00418185	0.177974	0.772398	-0.145196	0.999988
K02G10.6	WBGene00002044	hyl-2	-0.0875948	0.730256	-0.302175	0.222124	-0.332485	0.251242	0.134285	0.999988
C56C10.8	WBGene00002045	icd-1	-0.0958504	0.762428	-0.449228	0.200081	-0.398261	0.417006	0.0321226	0.999988
C01F6.8	WBGene00002046	icln-1	0.0278284	0.933575	-0.362667	0.162511	-0.121557	0.772398	0.180323	0.999988
Y39G10AR.13	WBGene00002047	icp-1	-0.493575	0.28139	-1.20713	0.00626608	-0.832111	0.0645403	-0.0242102	0.999988
B0244.2	WBGene00002048	ida-1	0.257534	0.47822	0.714845	0.010542	0.507835	0.11953	0.0290068	NA
F38B2.1	WBGene00002050	ifa-1	0.364625	0.526124	0.45602	0.496416	0.239276	0.697288	-0.217771	0.999988
F52E10.5	WBGene00002051	ifa-3	0.00828219	0.994131	-0.291989	0.643509	0.309691	0.620173	-0.390081	0.999988
K05B2.3	WBGene00002052	ifa-4	-0.218248	0.631035	0.221329	0.685213	-0.134674	0.796778	0.313239	0.999988
F10C1.2	WBGene00002053	ifb-1	0.0468906	0.945364	0.209363	0.731731	-0.0763723	0.909881	-0.135884	0.999988
F10C1.7	WBGene00002054	ifb-2	-0.572655	0.0749705	-0.518176	0.0785175	-0.525852	0.102649	0.05697	0.999988
F37B4.2	WBGene00002055	ifc-1	-1.19187	0.00355914	-0.97194	0.0753655	-1.21769	0.0234854	0.0639467	0.999988
M6.1	WBGene00002056	ifc-2	-0.119228	0.748259	-0.163011	0.550281	-0.0674742	0.84513	0.130392	0.999988
R04E5.10	WBGene00002057	ifd-1	-0.272236	0.493504	-0.679599	0.0581949	-0.421555	NA	0.310204	0.999988
F25E2.4	WBGene00002058	ifd-2	-0.430029	0.311098	-0.448851	0.320032	-0.483115	0.351368	-0.0532238	0.999988
F53A2.6	WBGene00002059	ife-1	-0.0646317	0.837376	-0.431192	0.17449	-0.113677	NA	0.205995	0.999988
R04A9.4	WBGene00002060	ife-2	0.0398041	0.94402	-0.601886	0.175124	-0.77729	0.10947	0.140494	0.999988
B0348.6	WBGene00002061	ife-3	-0.260645	0.520752	-0.643513	0.0908612	-0.816411	0.0216397	-0.0833071	0.999988
C05D9.5	WBGene00002062	ife-4	-0.174164	0.678603	-0.27319	0.496416	-0.510385	0.238777	-0.214869	0.999988
Y57A10A.30	WBGene00002063	ife-5	0.227021	0.621907	0.0672218	0.902685	1.5576	1.56635e-06	1.9941	4.20175e-05
T05G5.10	WBGene00002064	iff-1	0.336682	0.401337	0.942995	0.00540235	0.231067	0.719607	0.855645	0.861251
F54C9.1	WBGene00002065	iff-2	-0.0359007	0.933575	-0.536448	0.130293	-0.361861	NA	0.214631	NA
M110.4	WBGene00002066	ifg-1	0.0679627	0.843747	-0.330561	0.216956	-0.183022	0.635981	0.198232	0.999988
C43C3.1	WBGene00002067	ifp-1	-0.184694	0.657247	-0.0321548	0.95138	-0.51564	0.198964	0.261162	0.999988
C27A2.3	WBGene00002068	ify-1	-0.465559	0.419956	-0.853024	0.134605	-1.04053	0.0422691	-0.342688	0.999988
C04F12.3	WBGene00002069	ikb-1	0.0483147	0.951163	0.316513	0.619015	0.688749	0.200228	-0.222839	0.999988
K07A1.8	WBGene00002070	ile-1	-0.328273	0.412321	-0.141303	0.807321	-0.775669	0.0381573	-0.0214921	0.999988
T04G9.3	WBGene00002071	ile-2	-0.182219	0.657247	-0.446873	0.259897	-0.726196	0.0473371	-0.0869672	0.999988
T19B10.7	WBGene00002072	ima-1	0.0114811	0.980496	0.151417	0.649113	0.135395	0.74275	0.0334262	0.999988
F26B1.3	WBGene00002073	ima-2	-0.568886	0.345442	-1.67267	0.000803304	-1.3744	0.00891677	-0.0358003	0.999988
F32E10.4	WBGene00002074	ima-3	0.153454	0.71378	-0.10505	0.783671	0.0459515	0.92918	0.0151234	0.999988
F28B3.8	WBGene00002075	imb-1	-0.22614	0.406866	-0.445635	0.120002	-0.192272	0.609804	0.0410095	0.999988
R06A4.4	WBGene00002076	imb-2	-0.191611	0.494528	-0.168243	0.487225	0.691212	0.0492289	0.52565	0.999988
C53D5.6	WBGene00002077	imb-3	0.225562	0.579114	-0.446787	0.227214	0.0801604	0.866219	0.241318	0.999988
ZK742.1	WBGene00002078	xpo-1	-0.032576	0.966667	0.242191	0.705628	0.426818	0.436845	-0.15426	0.999988
Y48G1A.5	WBGene00002079	xpo-2	-0.299243	NA	-0.65134	0.0159875	-0.467248	0.172827	0.00873081	0.999988
C49H3.10	WBGene00002080	xpo-3	-0.104075	0.728841	-0.379697	0.184679	-0.3105	0.390665	0.0681393	0.999988
F54G8.3	WBGene00002081	ina-1	-0.337613	0.271752	-0.0875845	0.847469	-0.237541	0.567442	-0.172643	0.999988
F57B9.6	WBGene00002083	inf-1	-0.00271097	0.994219	-0.644687	0.0100971	-0.453811	0.120999	0.188873	0.999988
F13B12.5	WBGene00002084	ins-1	0.480767	0.315504	0.457637	0.428284	0.349592	0.512398	-0.453793	0.999988
ZK75.2	WBGene00002085	ins-2	-0.419646	NA	-0.606361	NA	-0.340881	NA	-0.225711	NA
ZK75.3	WBGene00002086	ins-3	0.630836	0.21725	0.524177	0.444838	0.663653	0.263498	-0.125375	0.999988
ZK75.1	WBGene00002087	ins-4	0.175399	0.842807	0.412876	0.605852	-0.189428	NA	-0.427901	0.999988
ZK84.3	WBGene00002088	ins-5	0.301511	0.669128	-0.0495296	0.957087	0.114744	0.89032	-0.219634	0.999988
ZK84.6	WBGene00002089	ins-6	0.570843	0.221705	0.58979	0.396577	0.47033	0.384203	-0.296758	0.999988
ZK1251.2	WBGene00002090	ins-7	0.297392	NA	0.732378	NA	-0.306506	NA	-0.124602	NA
ZK1251.11	WBGene00002091	ins-8	-0.0753582	NA	-0.00218504	NA	-0.151335	NA	-0.0349376	NA
C06E2.8	WBGene00002092	ins-9	-0.0926351	NA	-0.0296271	NA	0.126111	NA	-0.100573	NA
T08G5.12	WBGene00002093	ins-10	1.07392	0.0151989	0.911019	0.120002	0.386961	0.658612	-0.0859068	0.999988
C17C3.4	WBGene00002094	ins-11	0.875331	NA	2.40888	1.02072e-07	0.581438	NA	0.457385	0.999988
C17C3.19	WBGene00002095	ins-12	-0.771677	NA	-0.102089	NA	-0.36064	NA	-0.0205139	0.999988
C17C3.18	WBGene00002096	ins-13	0.0648393	NA	NA	NA	0.162858	NA	NA	NA
F41G3.16	WBGene00002097	ins-14	-0.014517	0.990501	-0.406913	0.610348	-0.218198	0.817033	-0.327655	0.999988
F41G3.17	WBGene00002098	ins-15	-0.0118801	NA	0.367084	NA	0.433247	NA	-0.107394	NA
Y39A3A.5	WBGene00002099	ins-16	0.301966	NA	0.837171	NA	-0.282854	NA	-0.13679	NA
F56F3.6	WBGene00002100	ins-17	0.0638132	0.930751	0.269324	0.684437	-0.411558	0.509044	-0.222559	0.999988
T28B8.2	WBGene00002101	ins-18	-0.221875	0.718071	0.115769	0.867603	-0.555396	0.396951	-0.0487583	0.999988
T10D4.13	WBGene00002102	ins-19	0.0926032	NA	0.0959211	NA	1.04062	NA	0.0538982	NA
ZK84.7	WBGene00002103	ins-20	1.49922	0.00116609	1.94724	0.000797121	0.809253	NA	-0.0305832	0.999988
M04D8.1	WBGene00002104	ins-21	0.413614	NA	-0.319185	NA	-0.310934	NA	-0.337576	NA
M04D8.2	WBGene00002105	ins-22	-0.0966616	NA	-0.0808562	0.93292	-0.494441	0.560076	-0.14535	0.999988
M04D8.3	WBGene00002106	ins-23	-0.0293819	NA	0.057197	NA	-0.149471	NA	-0.0547366	NA
ZC334.3	WBGene00002107	ins-24	0.228512	0.785454	0.240204	0.775524	0.460819	0.583772	-0.167383	0.999988
ZC334.8	WBGene00002108	ins-25	0.532523	NA	0.215299	NA	0.12844	NA	-0.0126972	NA
ZC334.1	WBGene00002109	ins-26	0.076993	0.935829	0.0566487	0.954158	-0.551378	0.492272	-0.574191	0.999988
ZC334.11	WBGene00002110	ins-27	-0.668317	0.294804	-0.962489	0.141663	-1.54933	0.0155556	-0.226674	0.999988
ZC334.9	WBGene00002111	ins-28	0.0214708	0.984965	0.533733	0.493062	-0.530457	0.548959	-0.415908	0.999988
ZC334.10	WBGene00002112	ins-29	0.457931	0.510215	0.275399	0.740974	0.223761	0.792909	-0.388135	0.999988
ZC334.2	WBGene00002113	ins-30	0.169955	0.825318	0.0514331	NA	-0.542843	0.426409	-0.603546	0.999988
T10D4.4	WBGene00002114	ins-31	0.300322	NA	0.00980146	NA	1.40238	NA	0.0986464	NA
Y8A9A.6	WBGene00002115	ins-32	0.159561	NA	-0.0937156	NA	0.031792	NA	-0.0112314	NA
W09C5.4	WBGene00002116	ins-33	-0.225025	NA	-0.420263	NA	-0.787216	NA	-0.0841132	NA
F52B11.6	WBGene00002117	ins-34	-0.760324	NA	-0.619682	NA	-0.554663	NA	-0.0872638	0.999988
K02E2.4	WBGene00002118	ins-35	-0.156604	0.858225	-0.193077	0.830897	-1.1736	0.146937	-0.678994	0.999988
Y53H1A.4	WBGene00002119	ins-36	-0.456052	NA	-1.15264	NA	-0.686938	NA	-0.366664	0.999988
F08G2.6	WBGene00002120	ins-37	-0.188168	NA	-0.12572	NA	-0.252266	NA	-0.248267	NA
C17C3.20	WBGene00002121	ins-38	NA	NA	NA	NA	NA	NA	NA	NA
C16E9.4	WBGene00002123	inx-1	0.254314	0.391147	0.253684	0.483301	0.46507	0.26618	0.0374834	0.999988
F08G12.10	WBGene00002124	inx-2	0.108644	0.831551	0.00776889	0.991243	-0.0187781	0.973769	0.0579818	0.999988
F22F4.2	WBGene00002125	inx-3	0.726767	0.0729266	0.525752	0.329189	0.43908	0.347515	-0.288228	0.999988
R09F10.4	WBGene00002127	inx-5	-0.226001	0.660227	-0.472962	0.291664	-0.465108	0.320727	-0.0299067	0.999988
C36H8.2	WBGene00002128	inx-6	0.390191	0.52475	0.24124	0.739082	0.317695	0.614322	-0.208345	0.999988
K02B2.4	WBGene00002129	inx-7	-0.121946	0.749363	0.332267	0.289135	0.203512	0.618831	-0.0217773	0.999988
ZK792.2	WBGene00002130	inx-8	0.164382	NA	0.0411046	NA	-0.276402	NA	-0.195611	NA
ZK792.3	WBGene00002131	inx-9	0.526368	NA	0.737164	NA	0.622694	NA	-0.0912117	NA
T18H9.5	WBGene00002132	inx-10	0.0407264	0.920927	0.406745	0.132731	0.293254	0.459961	0.294136	0.999988
W04D2.3	WBGene00002133	inx-11	-0.448565	0.186624	0.079356	0.874769	-0.0167874	0.973944	0.0577999	0.999988
ZK770.3	WBGene00002134	inx-12	-0.309826	0.524347	-0.45476	0.314346	-0.571982	0.186759	0.0396845	0.999988
Y8G1A.2	WBGene00002135	inx-13	-0.324673	0.478694	-0.298815	0.521664	-0.485594	0.255216	0.0738994	0.999988
F07A5.1	WBGene00002136	inx-14	0.614613	0.269539	0.155829	0.809447	-0.014414	0.985626	-0.263251	0.999988
R12E2.9	WBGene00002137	inx-15	-0.428565	0.178716	-0.582207	0.158219	-0.623842	0.0821773	0.0964684	0.999988
R12E2.5	WBGene00002138	inx-16	-0.46936	0.0903845	-0.538811	0.13979	-0.617241	0.0699254	0.123086	0.999988
R12E2.4	WBGene00002139	inx-17	-0.417325	0.240515	-0.640504	0.0711362	-0.534025	0.147015	0.0638207	0.999988
C18H7.2	WBGene00002140	inx-18	0.169555	0.753704	0.183187	0.7146	0.151317	0.758128	0.0187742	0.999988
T16H5.1	WBGene00002141	inx-19	0.106525	0.812872	0.358649	0.339464	0.147692	0.752396	-0.0508115	0.999988
T23H4.1	WBGene00002142	inx-20	0.224022	0.52849	0.64564	0.109079	0.193439	0.652437	-0.373636	0.999988
Y47G6A.1	WBGene00002143	inx-21	0.201472	0.773743	-0.264839	0.712314	1.93422	6.70043e-06	2.2756	1.34231e-05
Y47G6A.2	WBGene00002144	inx-22	0.00414498	0.996714	0.0989523	0.901372	1.59511	NA	2.89601	4.47297e-09
C09B8.1	WBGene00002146	ipp-5	-0.102797	0.747043	-0.202312	0.568695	0.035088	0.931949	0.212712	0.999988
C41C4.4	WBGene00002147	ire-1	-0.151538	0.670054	-0.00454776	0.992694	0.0304784	0.946685	-0.177483	0.999988
F44C4.4	WBGene00002148	gon-14	-0.0948151	0.762428	-0.188283	0.530268	0.133217	0.740596	0.177143	0.999988
R03E9.4	WBGene00002149	irk-1	0.192281	0.677814	0.533809	0.21869	0.504817	0.278918	0.191342	0.999988
M02A10.2	WBGene00002150	irk-2	0.303805	0.50114	0.514052	0.264199	0.517127	0.219395	0.00892772	0.999988
K04G11.5	WBGene00002151	irk-3	0.242025	0.601025	0.264141	0.564737	0.594698	0.220431	-0.120367	0.999988
R11A8.6	WBGene00002152	iars-1	-0.0262912	0.931064	-0.395075	0.136091	-0.258527	0.384286	0.0965826	0.999988
C25A1.7	WBGene00002153	iars-2	-0.0324436	0.942812	-0.545622	0.0603364	0.105926	0.788874	0.127011	0.999988
F42G8.12	WBGene00002162	isp-1	-0.19756	0.663512	-0.493204	0.253594	-0.474475	0.293949	-0.061647	0.999988
C54D1.3	WBGene00002163	ist-1	0.0055365	0.994219	0.16973	0.75588	0.632629	0.170891	-0.196743	0.999988
F37A4.8	WBGene00002169	isw-1	-0.248419	0.406193	-0.572669	0.0488391	-0.396329	0.245218	-0.0015626	0.999988
F33D4.2	WBGene00002173	itr-1	-0.094072	0.863759	0.216738	0.629348	0.152864	0.763819	0.169317	0.999988
W03D8.6	WBGene00002174	itx-1	-0.179234	0.689976	-0.00826802	0.989776	-0.152081	0.739136	0.15444	0.999988
Y105C5B.21	WBGene00002175	jac-1	-0.00089321	0.998239	0.36865	0.290593	0.597747	0.0886302	0.15459	0.999988
F56D12.4	WBGene00002176	jip-1	0.0932077	0.785906	0.414685	0.170847	0.360075	0.250872	-0.0493319	0.999988
F35C8.3	WBGene00002177	jkk-1	0.0927634	0.801518	0.22211	0.48966	0.458464	0.161038	0.0110285	0.999988
B0478.1	WBGene00002178	jnk-1	0.114503	0.676717	0.234707	0.42608	0.291491	0.371059	-0.0950904	0.999988
T22C1.7	WBGene00002179	jph-1	0.129592	0.714814	0.308287	0.368386	0.483935	0.229795	-0.0277994	0.999988
Y77E11A.4	WBGene00002180	jtr-1	-0.0696952	0.907137	-0.144683	0.768155	-0.609901	0.308699	-0.0361621	0.999988
K03D10.1	WBGene00002181	kal-1	-0.506733	0.169517	-0.00540171	0.994867	-0.207522	0.66269	-0.291908	0.999988
F08F8.3	WBGene00002182	kap-1	0.0630115	0.907051	0.287258	0.392147	0.0522084	0.918745	-0.128081	0.999988
T02G5.8	WBGene00002183	kat-1	-0.427011	0.320226	-0.530652	0.225782	-0.569406	0.211535	-0.254059	0.999988
C47D12.7	WBGene00002184	kel-1	-0.0923272	0.841613	0.161263	0.649961	0.167862	0.680145	-0.237603	0.999988
T27E9.4	WBGene00002185	kel-3	-0.146299	0.599563	-0.105017	0.715383	-0.297934	0.310076	-0.147368	0.999988
T16H12.6	WBGene00002186	kel-10	-0.887621	0.121027	-0.7764	0.228525	-0.976596	0.0979029	-0.187907	0.999988
T07A9.3	WBGene00002187	kgb-1	-0.0620312	0.864537	0.131762	0.665012	-0.167352	0.602052	0.0115	0.999988
ZC416.4	WBGene00002188	kgb-2	-0.0931472	0.914435	0.364206	0.574084	0.0267546	0.975823	-0.714332	0.999988
ZK909.2	WBGene00002189	kin-1	0.100712	0.800668	0.382713	0.258431	0.324986	0.361066	0.0189317	0.999988
R07E4.6	WBGene00002190	kin-2	0.0875578	0.770655	0.144545	0.570221	-0.0069655	NA	0.0367718	0.999988
B0205.7	WBGene00002191	kin-3	-0.0988782	0.679556	-0.258228	0.282905	-0.163896	0.568076	-0.11173	0.999988
C10C6.1	WBGene00002192	kin-4	0.0946695	0.832439	0.372769	0.327904	0.467335	0.28073	0.00443119	0.999988
T13H10.1	WBGene00002193	kin-5	0.0134663	NA	-0.0263324	NA	-0.145143	NA	0.00978526	NA
ZK20.2	WBGene00002194	kin-6	0.2918	NA	-0.249629	NA	-0.0783985	NA	-0.0818828	NA
F08F1.1	WBGene00002195	kin-9	0.635622	0.184545	0.710264	0.182743	0.733997	0.129728	-0.0551744	0.999988
T01G9.6	WBGene00002196	kin-10	-0.126797	0.59281	-0.394973	0.0871601	-0.26942	0.383137	-0.0440817	0.999988
F22D6.1	WBGene00002198	kin-14	0.265327	0.695712	0.367005	0.581371	0.619062	0.309971	-0.129443	0.999988
M176.6	WBGene00002199	kin-15	0.0894999	0.887437	-0.378492	0.422249	-0.14814	0.806839	0.225741	0.999988
M176.7	WBGene00002200	kin-16	-0.689741	0.23627	-0.594717	0.339873	-0.620929	0.321285	-0.164494	0.999988
T17E9.1	WBGene00002201	kin-18	-0.14699	0.74551	0.0183782	0.97287	0.178479	0.690206	0.0466137	0.999988
C03C10.1	WBGene00002202	kin-19	-0.000342827	0.998971	0.005285	0.991379	0.0690773	0.861515	-0.0586926	0.999988
F46F2.2	WBGene00002203	kin-20	0.0213692	0.954818	0.160098	0.6378	0.188657	0.582574	0.0160165	0.999988
W08D2.8	WBGene00002204	kin-21	NA	NA	0.274151	NA	NA	NA	NA	NA
W04G5.6	WBGene00002205	kin-23	0.122088	0.875158	0.294073	0.702047	-0.0643982	0.939508	-0.523965	0.999988
K07F5.4	WBGene00002206	kin-24	-0.145964	NA	-0.754618	NA	-1.26392	NA	-0.255083	0.999988
B0302.1	WBGene00002207	sid-3	0.104189	0.804564	0.37919	0.3927	0.312352	0.453386	0.0718114	0.999988
T06C10.6	WBGene00002208	kin-26	0.123122	NA	-0.13263	NA	-0.188054	NA	0.0346372	NA
F58H12.1	WBGene00002210	kin-29	0.0950579	0.743318	0.332179	0.316185	0.442025	NA	-0.0642367	0.999988
M01B2.1	WBGene00002211	kin-30	-0.0516461	0.955263	0.200745	0.803315	-0.0732207	0.931245	-0.434085	0.999988
B0523.1	WBGene00002212	kin-31	0.292081	0.718167	0.482538	0.544552	0.896163	0.277036	-0.182706	0.999988
C30F8.4	WBGene00002213	kin-32	-0.297897	0.240515	-0.173018	0.542881	-0.1024	0.802535	-0.149994	0.999988
M7.2	WBGene00002214	klc-1	0.35779	0.393342	0.280217	0.526336	0.787961	0.0415083	0.273545	0.999988
C18C4.10	WBGene00002215	klc-2	0.119404	0.670489	0.23325	0.480717	0.214928	0.499647	-0.0384831	0.999988
T09A5.2	WBGene00002216	klp-3	-0.0728302	0.846339	-0.0275631	0.949342	-0.00566227	0.990797	-0.168361	0.999988
F56E3.3	WBGene00002217	klp-4	0.213703	0.539336	0.388034	0.202908	0.443839	0.245472	0.0394375	0.999988
R144.1	WBGene00002218	klp-6	0.230586	0.743143	0.589581	0.351842	0.177259	0.810013	-0.307552	0.999988
K11D9.1	WBGene00002219	klp-7	-0.146219	0.5677	0.0308769	0.945063	-0.0572609	0.872087	-0.120359	0.999988
C15C7.2	WBGene00002220	klp-8	-0.0602525	0.8447	0.0161885	0.960943	-0.202096	0.491924	-0.174288	0.999988
C33H5.4	WBGene00002221	klp-10	0.116608	0.770655	-0.410393	0.360579	0.33308	0.444909	0.267299	0.999988
F20C5.2	WBGene00002222	klp-11	-0.019773	0.956601	0.0784279	0.760711	-0.00395637	0.991793	0.0129186	0.999988
T01G1.1	WBGene00002223	klp-12	0.073477	0.89754	0.157137	0.753594	0.379773	0.404193	-0.0671414	0.999988
F22F4.3	WBGene00002224	klp-13	0.31469	0.422181	0.344945	0.414515	0.51891	0.216152	0.218826	0.999988
M01E11.6	WBGene00002225	klp-15	-0.0370867	0.928381	-0.227778	0.498532	-0.363553	0.329958	-0.335985	0.999988
C41G7.2	WBGene00002226	klp-16	-0.301458	0.15318	-0.229962	0.420343	-0.555879	0.0563075	-0.164036	0.999988
W02B12.7	WBGene00002227	klp-17	-0.315076	0.663466	-0.0716183	0.929522	-0.458124	0.524885	-0.278998	0.999988
C06G3.2	WBGene00002228	klp-18	-0.261885	0.648899	-0.971741	0.048192	-0.79445	0.156447	-0.163197	0.999988
Y43F4B.6	WBGene00002229	klp-19	-0.409384	0.418041	-0.980688	0.0351085	-0.917616	0.0526893	-0.0769679	0.999988
Y50D7A.6	WBGene00002230	klp-20	-0.0651496	0.858812	-0.00641749	0.988706	-0.389581	0.186055	-0.321986	0.999988
C02F5.1	WBGene00002231	knl-1	-0.572958	0.20675	-1.16683	0.0115197	-0.908354	0.060969	-0.0836873	0.999988
F11A6.1	WBGene00002232	kpc-1	0.103221	0.798919	0.255552	0.478096	0.227067	0.511692	-0.0121177	0.999988
C25B8.1	WBGene00002233	kqt-1	0.193251	0.509842	0.405275	0.0871438	0.335213	0.308832	0.195952	0.999988
M60.5	WBGene00002234	kqt-2	-0.576806	0.0607921	-0.309016	0.446971	-0.315279	0.448844	0.191533	0.999988
Y54G9A.3	WBGene00002235	kqt-3	-0.109327	0.762607	0.19396	0.50001	0.0607056	0.878948	0.144637	0.999988
T02G5.9	WBGene00002238	kars-1	-0.0391934	0.91705	-0.864417	0.000304436	-0.487262	0.129196	0.213875	0.999988
F13B9.5	WBGene00002239	ksr-1	0.029136	0.931064	0.136892	0.668742	0.210753	0.556796	-0.0638656	0.999988
F58D5.4	WBGene00002240	ksr-2	-0.169887	0.705438	0.161953	0.72986	0.343099	0.440035	-0.0649026	0.999988
F10C2.2	WBGene00002241	kup-1	-0.296398	0.370892	-0.394528	0.287657	-0.485396	0.165586	-0.256706	0.999988
C53C9.3	WBGene00002242	kvs-1	0.309781	0.382043	0.487103	0.109776	0.245372	0.537467	0.317811	0.999988
Y54G2A.25	WBGene00002243	lad-2	-0.0829521	0.867541	0.279681	0.508374	-0.0375057	0.946376	0.244448	0.999988
Y71H2AM.19	WBGene00002244	laf-1	0.0230157	0.951903	-0.569203	0.0384897	-0.260537	0.477118	0.192731	0.999988
K08B4.1	WBGene00002245	lag-1	-0.000140373	0.999378	0.116578	0.682012	0.473859	0.173255	0.108054	0.999988
Y73C8B.4	WBGene00002246	lag-2	0.485934	0.454913	0.587456	0.386823	0.18896	0.816725	-0.307853	0.999988
W03F8.5	WBGene00002247	lam-1	-0.0458145	0.875615	-0.18994	0.50493	-0.0352467	0.942767	0.294753	0.999988
T22A3.8	WBGene00002248	lam-3	-0.283552	0.686197	-0.35869	0.619254	-0.437238	0.48452	-0.366337	0.999988
ZK353.6	WBGene00002249	lap-1	0.228951	0.606004	0.0340348	0.925788	-0.176394	0.582945	0.28479	0.999988
W07G4.4	WBGene00002250	lap-2	0.46076	0.164163	0.514538	0.155405	0.459217	0.194312	-0.127908	0.999988
B0457.1	WBGene00002251	lat-1	0.0923254	0.774596	0.252054	0.421471	0.358433	0.389251	-0.110489	0.999988
B0286.2	WBGene00002252	lat-2	0.526422	0.303362	0.889802	NA	0.772656	0.139073	-0.368922	0.999988
F40F4.3	WBGene00002253	lbp-1	-0.218658	0.724529	0.905562	0.0782754	0.145368	0.828605	-0.0110599	0.999988
F40F4.2	WBGene00002254	lbp-2	-0.0672098	0.931064	-0.249851	0.682113	-0.610192	0.30835	0.156557	0.999988
F40F4.4	WBGene00002255	lbp-3	0.281745	0.626736	-0.751033	0.113859	-0.464072	0.443337	0.104097	0.999988
ZK742.5	WBGene00002256	lbp-4	-0.320092	0.571082	-0.973282	0.0674387	-1.11591	0.0518561	-0.149277	0.999988
W02D3.7	WBGene00002257	lbp-5	-0.794191	NA	-1.11834	0.0939442	-1.54415	0.0219363	-0.144557	NA
W02D3.5	WBGene00002258	lbp-6	-0.696865	0.255609	-0.833284	0.209652	-1.22165	0.0714609	0.118133	0.999988
T22G5.2	WBGene00002259	lbp-7	-0.457317	0.400222	-0.545386	0.274597	-0.489828	0.436983	-0.447676	0.999988
T22G5.6	WBGene00002260	lbp-8	0.274382	NA	0.271899	NA	-0.61433	NA	0.16149	NA
F58A3.1	WBGene00002261	ldb-1	-0.0565289	0.849597	0.0693275	0.82561	0.212908	0.558144	0.0218508	0.999988
F13D12.2	WBGene00002262	ldh-1	-0.0161984	0.984122	-0.185126	0.734482	-0.320407	0.560748	-0.0682879	0.999988
K08H10.1	WBGene00002263	lea-1	0.346596	0.451922	0.428068	0.334608	0.483464	0.264415	0.101696	0.999988
W09H1.6	WBGene00002264	lec-1	-0.333115	0.394597	-0.030293	0.954834	-0.41694	0.30171	0.0912114	0.999988
F52H3.7	WBGene00002265	lec-2	0.218748	0.786126	0.558863	0.441654	0.973131	0.165989	0.0254357	NA
ZK892.1	WBGene00002266	lec-3	0.14061	0.584763	0.298167	0.197912	0.305929	0.300897	0.276131	0.999988
C44F1.3	WBGene00002267	lec-4	-0.927078	0.115736	-0.813552	0.203021	-1.00813	0.115928	-0.473154	0.999988
ZK1248.16	WBGene00002268	lec-5	-0.062213	0.901995	0.202919	0.67685	-0.241713	0.593721	0.223562	0.999988
Y55B1AR.1	WBGene00002269	lec-6	-0.674636	0.269539	-0.40021	0.544106	-0.925604	0.178842	-0.42731	0.999988
R07B1.2	WBGene00002270	lec-7	0.33003	0.423184	1.31572	0.0002873	0.407823	0.303669	-0.11482	0.999988
R07B1.10	WBGene00002271	lec-8	-0.339397	0.530214	0.362386	0.490183	-0.708832	0.159112	-0.0714977	0.999988
C16H3.2	WBGene00002272	lec-9	-0.405159	0.40391	-0.553937	0.245819	-0.868846	0.111758	0.11986	0.999988
W01A11.4	WBGene00002273	lec-10	-0.539261	0.206142	-0.587948	0.183551	-0.65522	0.192583	-0.0260912	0.999988
F38A5.3	WBGene00002274	lec-11	-0.846112	0.00134562	-0.80349	0.0426256	-0.182813	0.698272	-0.405549	0.999988
W01G7.5	WBGene00002275	lem-2	-0.161562	0.628424	-0.618932	0.131652	-0.283431	0.405534	-0.145325	0.999988
F42H11.2	WBGene00002276	lem-3	-0.330439	0.285261	-0.129079	0.758791	0.365057	0.343455	-0.26742	0.999988
F01G12.5	WBGene00002280	let-2	0.217957	0.362501	0.0641569	0.879823	0.00229775	0.99595	0.081278	0.999988
C44H4.2	WBGene00002282	let-4	0.0316095	0.975863	0.484334	0.496416	-0.113409	0.898594	-0.0647201	0.999988
C05G5.6	WBGene00002285	let-7	0.111054	NA	0.0424632	NA	-0.137353	NA	-0.032374	NA
K08F8.6	WBGene00002295	let-19	0.0359289	0.954818	0.313339	0.510047	0.238519	0.624751	-0.160221	0.999988
T19E10.1	WBGene00002297	ect-2	-0.554242	0.234721	-1.24669	0.00255975	-0.763639	0.0809024	-0.23971	0.999988
ZK1067.1	WBGene00002299	let-23	0.0255026	0.95895	0.560936	0.102036	0.397196	0.240778	0.022259	0.999988
Y54E5B.3	WBGene00002324	let-49	-0.153064	0.728841	-0.0898225	0.866391	-0.554305	0.217315	-0.0361581	0.999988
ZK792.6	WBGene00002335	let-60	-0.0931362	0.716336	-0.11419	0.70125	-0.0794445	0.825881	-0.0347017	0.999988
M7.1	WBGene00002344	let-70	-0.0498673	0.869743	0.081649	0.766378	-0.0697314	NA	-0.0842027	0.999988
R06C7.10	WBGene00002348	myo-1	0.482239	0.412321	0.3429	0.623941	0.719342	0.219876	-0.305486	0.999988
F38H4.9	WBGene00002363	let-92	-0.160025	0.555321	-0.123803	0.702047	-0.214059	0.527455	-0.0563217	0.999988
K08E7.3	WBGene00002368	let-99	0.315522	0.63981	0.361767	0.57627	1.57654	0.00137155	1.07752	0.550623
Y65B4BR.2	WBGene00002393	lpr-1	-0.250355	0.757261	-0.273208	0.704863	-0.306495	0.682112	-0.0444839	0.999988
F52H3.1	WBGene00002497	let-268	-0.328696	0.456606	-0.856561	0.0328224	-0.744486	0.0542721	-0.0609828	0.999988
B0261.2	WBGene00002583	let-363	-0.0639639	0.889356	-0.0309401	0.940376	0.0217716	0.967935	-0.120455	0.999988
F26B1.7	WBGene00002601	let-381	0.448904	0.484625	0.386443	0.554436	0.705343	0.256102	-0.170823	0.999988
F26D11.11	WBGene00002632	let-413	-0.215875	0.294202	-0.0383615	0.909282	0.0147877	0.972847	-0.158472	0.999988
F26F12.7	WBGene00002637	let-418	-0.286999	0.236763	-0.557518	0.0236864	-0.120114	0.75181	0.196131	0.999988
C10H11.9	WBGene00002694	let-502	-0.259143	0.404182	-0.0955442	0.831832	0.0456213	0.925267	-0.187413	0.999988
E01A2.4	WBGene00002696	let-504	-0.03049	0.957558	-0.162939	0.727829	-0.163439	0.728434	-0.179672	0.999988
C01G8.9	WBGene00002717	let-526	-0.197156	0.421437	0.000228469	0.999652	0.0307217	0.950713	-0.159999	0.999988
F57B10.1	WBGene00002783	let-607	-0.0886201	0.813709	-0.109931	0.760198	-0.00907173	0.985397	0.110484	0.999988
C29E6.1	WBGene00002827	let-653	-0.978225	0.104823	-0.573525	0.407497	-0.880117	0.182559	-0.584221	0.999988
F57B9.2	WBGene00002845	let-711	-0.0795457	0.846541	0.0729315	0.855576	-0.0171509	0.975428	-0.131695	0.999988
C16A3.3	WBGene00002850	let-716	0.248362	0.531971	-0.270766	0.498834	0.0680523	0.895919	0.307401	0.999988
C05D11.12	WBGene00002855	let-721	-0.599465	0.195432	-0.324479	0.526647	-0.461707	0.333519	-0.0130829	0.999988
C29E4.8	WBGene00002879	let-754	-0.258809	0.642433	-0.773271	0.125536	-0.726146	0.160349	0.0175706	0.999988
C05D11.4	WBGene00002881	let-756	-0.331982	0.302621	-0.28173	0.39774	0.601125	0.183573	-0.152381	0.999988
F20H11.2	WBGene00002889	let-765	0.0760505	0.890379	0.20477	0.71405	0.436073	0.33646	-0.263924	0.999988
C56G2.6	WBGene00002891	let-767	-0.562881	0.256296	-0.824574	0.0975721	-0.992427	0.0391812	0.0850131	0.999988
H19M22.2	WBGene00002915	let-805	-0.223983	0.621117	-0.0567283	0.91788	-0.159784	0.76242	-0.145548	0.999988
F33A8.1	WBGene00002957	let-858	-0.177298	0.514056	-0.343476	0.256028	-0.275934	0.374063	-0.221273	0.999988
F09E8.7	WBGene00002974	lev-1	0.129354	0.725054	0.200915	0.567464	0.296451	0.408969	0.0234942	0.999988
C35C5.5	WBGene00002975	lev-8	0.38941	0.536514	-0.177896	0.805785	0.261641	0.694777	-0.00348836	0.999988
T07H6.5	WBGene00002976	lev-9	0.262723	0.660227	0.131928	0.842255	0.533035	0.353622	0.0772806	0.999988
Y105E8A.7	WBGene00002977	lev-10	0.223758	0.57293	0.323203	0.481218	0.277786	0.512191	-0.197286	0.999988
Y105E8B.1	WBGene00002978	lev-11	0.00389351	0.994662	0.258657	0.456063	-0.011806	0.980066	0.0807525	0.999988
C46H11.4	WBGene00002979	lfe-2	-0.409372	0.00425709	-0.0867886	0.842461	0.387844	0.16989	-0.141769	0.999988
C32D5.9	WBGene00002980	lgg-1	0.0864181	0.889356	0.677595	0.152195	0.588398	NA	-0.284253	0.999988
ZK593.6	WBGene00002981	lgg-2	0.256986	0.73242	0.848147	0.18856	1.0542	NA	-0.131295	NA
B0336.8	WBGene00002982	lgg-3	-0.192712	0.592974	-0.254168	0.5368	-0.463671	0.382882	-0.21646	0.999988
C54G7.3	WBGene00002983	lgx-1	0.135522	0.858447	0.384021	0.575462	0.013494	0.988056	-0.0774445	0.999988
C29A12.3	WBGene00002985	lig-1	-0.299065	0.253287	-0.742978	0.00702901	0.404475	0.242769	0.213936	0.999988
C07H6.1	WBGene00002986	lig-4	0.00149316	NA	-0.00909577	0.989024	0.297943	0.498065	-0.0654172	0.999988
ZC64.4	WBGene00002987	lim-4	0.691883	0.180444	0.621278	0.320305	0.832406	0.125018	-0.151746	0.999988
K03E6.1	WBGene00002988	lim-6	-0.00757657	0.990755	-0.20083	0.647054	-0.18636	0.681918	0.0390445	0.999988
C04F1.3	WBGene00002989	lim-7	0.323971	0.593528	0.454132	0.464784	0.591543	0.293146	-0.442601	0.999988
C37F5.1	WBGene00002990	lin-1	-0.104977	0.73242	0.294598	0.494197	0.335898	0.309806	-0.257472	0.999988
F17E5.1	WBGene00002991	lin-2	0.00969449	0.97768	0.0949771	0.747008	0.216194	NA	0.100221	0.999988
F36H1.4	WBGene00002992	lin-3	0.498177	0.339666	0.747598	0.202323	0.803936	0.132036	-0.0668688	0.999988
F59G1.6	WBGene00002993	lin-4	NA	NA	NA	NA	NA	NA	NA	NA
T09A5.10	WBGene00002994	lin-5	-0.262358	0.195438	-0.388909	0.150269	-0.162938	0.596802	-0.110119	0.999988
Y54G11A.10	WBGene00002996	lin-7	0.00290108	0.99602	-0.00981625	0.98369	-0.266804	0.463083	-0.0328888	0.999988
B0454.1	WBGene00002997	lin-8	-0.339476	0.243773	-0.00124863	0.998428	0.919677	0.00141498	0.602366	0.999988
ZK637.7	WBGene00002998	lin-9	-0.111649	0.712663	-0.422708	0.13493	0.0915302	0.811489	0.321178	0.999988
C09H6.2	WBGene00002999	lin-10	0.0301294	0.952607	0.391629	0.31621	0.377362	0.33509	-0.155788	0.999988
ZC247.3	WBGene00003000	lin-11	0.0110532	0.982097	0.228916	0.517654	0.484102	0.125999	0.0300267	0.999988
R107.8	WBGene00003001	lin-12	-0.196228	0.548772	0.136618	0.764528	-0.0236312	0.960937	-0.198899	0.999988
C03B8.4	WBGene00003002	lin-13	-0.0432209	0.940124	-0.143471	0.764766	0.871046	0.0364733	0.537973	0.999988
T25C12.1	WBGene00003003	lin-14	0.106052	0.808863	0.227686	0.611316	0.365824	0.385926	0.0379279	0.999988
Y71F9B.5	WBGene00003006	lin-17	-0.557019	0.116497	-0.342934	0.478658	-0.344486	0.4036	0.153149	0.999988
C16B8.1	WBGene00003007	lin-18	0.140441	0.570407	0.0681949	0.838505	0.331151	0.323338	0.0893818	0.999988
Y54G2A.1	WBGene00003008	lin-22	0.0229075	0.983095	0.17711	0.829358	0.0253603	0.98009	-0.178822	0.999988
K10B2.1	WBGene00003009	lin-23	-0.0571823	0.841682	0.278165	0.412905	0.221181	0.519441	-0.230735	0.999988
B0001.1	WBGene00003010	lin-24	0.0293381	0.936271	-0.00257047	0.995798	0.0112073	0.980066	-0.0133124	0.999988
F56H9.5	WBGene00003011	lin-25	-0.128477	0.576767	-0.0266644	0.931256	0.0134967	0.978946	-0.0445793	0.999988
F18A1.2	WBGene00003012	lin-26	-0.461152	0.319885	-0.295386	0.558588	0.214077	NA	-0.249251	0.999988
F02E9.2	WBGene00003014	lin-28	-0.0425662	0.867541	-0.0322858	0.913434	-0.0413931	0.919167	0.024724	0.999988
W03C9.4	WBGene00003015	lin-29	-0.409439	0.378378	0.253532	0.522902	0.0884145	0.872822	0.106287	0.999988
K10G6.1	WBGene00003017	lin-31	-0.428249	0.465726	0.320662	0.6248	-0.050727	0.945085	0.0950461	0.999988
T14F9.5	WBGene00003018	lin-32	-0.0242971	0.98127	-0.290431	0.687454	-0.139773	0.847775	-0.0717507	0.999988
H32C10.2	WBGene00003019	lin-33	0.106934	0.73242	0.116258	0.727829	-0.0608798	0.882245	-0.052888	0.999988
C32F10.2	WBGene00003020	lin-35	-0.408158	0.255609	-0.89033	0.00987231	-0.624848	0.102389	0.0817518	0.999988
F44B9.6	WBGene00003021	lin-36	-0.17863	0.526847	-0.0390817	0.914399	-0.019301	0.967099	-0.0999626	0.999988
ZK418.4	WBGene00003022	lin-37	-0.158866	0.518582	-0.439868	0.0928752	-0.396932	0.259115	-0.0908984	0.999988
C07H6.7	WBGene00003024	lin-39	0.201043	0.771275	0.138936	0.849114	0.70372	0.221882	-0.40913	0.999988
T27C4.4	WBGene00003025	lin-40	-0.146153	0.5254	-0.184094	0.536998	-0.107698	0.735464	0.020122	0.999988
C12C8.3	WBGene00003026	lin-41	-0.00245776	0.995194	0.041414	0.897362	-0.17516	0.686374	-0.0368129	0.999988
E01A2.3	WBGene00003029	lin-44	-0.455384	0.418927	0.15539	0.829277	-0.211212	0.719966	0.0432519	0.999988
Y73B6A.5	WBGene00003030	lin-45	-0.0308995	0.942636	0.254027	0.300423	0.131067	0.753187	-0.0350516	0.999988
R186.4	WBGene00003031	lin-46	-0.39833	NA	0.183378	0.76495	-0.281872	0.627	0.0188693	0.999988
F34D10.5	WBGene00003033	lin-48	-0.338336	0.542737	0.291567	0.62121	0.222256	0.69902	0.159702	0.999988
F42A9.2	WBGene00003034	lin-49	-0.0962053	0.786864	0.220408	0.530844	0.143538	0.719629	-0.0963308	0.999988
ZK632.13	WBGene00003035	lin-52	-0.181904	0.660726	-0.419886	0.291307	-0.560886	0.269684	-0.0647512	0.999988
K07A1.12	WBGene00003036	lin-53	-0.531117	0.298989	-1.17498	0.0130677	-1.01085	0.0265445	0.0442153	0.999988
JC8.6	WBGene00003037	lin-54	-0.308962	0.379942	-0.784941	0.0309648	-0.761126	0.033222	0.0272361	0.999988
ZK673.3	WBGene00003038	lin-56	-0.123393	0.74903	-0.259044	0.461308	0.194706	0.606183	0.292839	0.999988
F56A12.3	WBGene00003039	lin-58	NA	NA	NA	NA	NA	NA	NA	NA
T12F5.4	WBGene00003040	lin-59	-0.0793327	0.837262	0.259517	0.492434	0.31419	0.429115	-0.136409	0.999988
R06C7.7	WBGene00003041	lin-61	-0.15896	0.560404	-0.406967	0.105446	-0.361334	0.205478	-0.0645767	0.999988
C05B10.1	WBGene00003043	lip-1	0.0841718	0.850806	0.549712	0.0842983	0.495652	0.219829	0.00961189	0.999988
F18A1.3	WBGene00003044	lir-1	-0.380271	0.337391	-0.467664	0.236266	-0.0755576	0.830018	-0.117067	0.999988
F18A1.4	WBGene00003045	lir-2	-0.116914	0.642433	-0.222082	0.414322	-0.0856532	0.798024	0.104154	0.999988
F37H8.1	WBGene00003046	lir-3	-0.180105	0.692015	0.00197946	0.998182	-0.412479	0.414962	-0.0933436	0.999988
T03F6.5	WBGene00003047	lis-1	-0.110101	0.583404	0.0267689	0.940554	0.00626279	0.98596	-0.036337	0.999988
W06F12.1	WBGene00003048	lit-1	-0.297134	0.40864	0.0664142	0.891193	0.384034	0.258238	-0.410015	0.999988
DY3.2	WBGene00003052	lmn-1	-0.217206	0.494105	-0.242349	0.47721	-0.162748	0.675419	-0.00830826	0.999988
C03B1.12	WBGene00003053	lmp-1	-0.104539	0.6341	-0.203252	0.400409	-0.302676	0.307907	0.0739447	0.999988
F48E8.1	WBGene00003055	lon-1	-0.498731	0.485709	-1.5615	0.0128022	-1.88536	0.00287595	-0.350908	0.999988
C39E6.1	WBGene00003056	lon-2	0.0227015	0.968149	0.115238	0.812638	-0.189971	0.645629	0.244607	0.999988
ZK836.1	WBGene00003057	lon-3	-0.175147	0.78448	0.157749	0.810534	0.221065	0.743268	0.171601	0.999988
ZK945.9	WBGene00003058	lov-1	0.0139735	NA	0.203809	NA	0.0802321	NA	-0.264764	NA
C48E7.3	WBGene00003059	lpd-2	0.185693	0.594175	-0.381498	0.283397	-0.10862	0.823107	0.228367	0.999988
Y47G6A.23	WBGene00003060	lpd-3	-0.188148	0.593092	0.0596612	0.89386	0.0126271	0.980429	-0.227554	0.999988
ZK973.10	WBGene00003061	lpd-5	-0.176588	0.78719	-0.66328	0.228877	-0.777421	0.221124	0.0434284	0.999988
K09H9.6	WBGene00003062	lpd-6	0.145161	0.693784	-0.540524	0.111272	-0.133975	0.729069	0.131768	0.999988
R13A5.12	WBGene00003063	lpd-7	0.191189	0.783218	0.0408496	0.956249	0.386219	0.524747	-0.0116661	0.999988
R10H10.1	WBGene00003064	lpd-8	0.00086135	0.997923	-0.358763	0.252391	-0.235026	0.555726	-0.0128811	0.999988
T21C9.5	WBGene00003065	lpd-9	-0.174448	0.749706	-0.55	0.268259	-0.692309	0.250982	-0.0658963	0.999988
ZC410.7	WBGene00003066	lpl-1	-0.0308483	0.9394	-0.517983	0.0591334	-0.285769	0.360748	0.22976	0.999988
F55H2.4	WBGene00003067	lrg-1	0.651005	0.306501	0.197929	0.796837	0.405876	0.566922	-0.0137844	0.999988
T27C10.6	WBGene00003068	lrk-1	-0.150534	0.683764	0.158647	0.661449	0.0691973	0.890463	-0.153172	0.999988
F29D11.1	WBGene00003071	lrp-1	-0.11066	0.863911	0.454704	0.454576	0.396966	0.465659	-0.333341	0.999988
T21E3.3	WBGene00003072	lrp-2	-0.0759096	0.875048	0.355803	0.412394	0.186121	0.698272	-0.449821	0.999988
R74.1	WBGene00003073	lars-1	0.223565	0.729759	-0.0225179	0.976384	0.401229	0.473619	0.0341325	0.999988
ZK524.3	WBGene00003074	lars-2	-0.053119	0.880938	-0.459926	0.126001	0.0616631	0.864236	0.25317	0.999988
T04H1.6	WBGene00003075	lrx-1	0.378866	0.618084	0.389864	0.629071	0.349741	NA	0.327519	0.999988
F40F8.9	WBGene00003076	lsm-1	-0.300452	0.550823	-0.441624	0.397996	-0.794968	0.17418	-0.134144	0.999988
Y62E10A.12	WBGene00003077	lsm-3	-0.302196	0.591406	-0.833485	0.127769	-1.01746	0.113199	0.00466323	0.999988
F32A5.7	WBGene00003078	lsm-4	-0.285716	0.561679	-0.690634	0.159501	-0.780639	0.161337	-0.0832096	0.999988
F28F8.3	WBGene00003079	lsm-5	-0.262723	0.592278	-0.70229	0.145935	-1.01081	0.095009	-0.254621	0.999988
Y71G12B.14	WBGene00003080	lsm-6	-0.303551	0.616216	-0.88431	0.128111	-1.0502	0.101109	-0.158241	0.999988
ZK593.7	WBGene00003081	lsm-7	-0.322074	0.542642	-0.870979	0.0723828	-0.952482	0.11866	-0.128789	0.999988
Y73B6BL.32	WBGene00003082	lsm-8	-0.249936	0.537768	-0.818477	0.0482323	-0.7353	0.159006	0.104791	0.999988
T22A3.3	WBGene00003083	lst-1	0.330565	0.404182	0.320944	0.469884	-0.289007	0.455702	-0.324485	0.999988
R160.7	WBGene00003084	lst-2	-0.079275	0.775874	-0.028203	0.943483	0.90945	0.000595315	0.609133	0.999988
Y37A1B.1	WBGene00003085	lst-3	-0.206932	0.492	-0.313495	0.300734	-0.486338	0.142265	-0.00856236	0.999988
Y37A1B.2	WBGene00003086	lst-4	0.364736	0.367201	0.45303	0.269737	0.343045	0.385115	-0.142956	0.999988
F49H12.1	WBGene00003087	lsy-2	-0.240998	0.30503	-0.0299186	0.925745	0.27069	0.391101	-0.0552879	0.999988
C32C4.6	WBGene00003088	lsy-6	NA	NA	NA	NA	NA	NA	NA	NA
K02C4.4	WBGene00003089	ltd-1	-0.421819	0.208328	-0.0391038	0.944434	0.000206807	0.999434	-0.16496	0.999988
Y22F5A.4	WBGene00003090	lys-1	-0.527938	0.270298	-0.105497	0.857221	-0.805906	0.126498	-0.0926458	0.999988
Y22F5A.5	WBGene00003091	lys-2	-0.210503	0.732434	-0.937267	0.0581949	-0.22258	0.712622	-0.0586985	0.999988
Y22F5A.6	WBGene00003092	lys-3	-0.258829	0.484054	0.498415	0.452116	-0.375451	0.397432	-0.635811	0.999988
F58B3.1	WBGene00003093	lys-4	0.328264	0.55311	-0.19165	0.817201	-0.426375	0.445005	-0.336176	0.999988
F58B3.2	WBGene00003094	lys-5	0.00151179	0.998239	-1.54467	NA	-0.337117	0.640885	-0.0697123	0.999988
F58B3.3	WBGene00003095	lys-6	-0.739758	0.121027	-0.189264	NA	-1.13441	0.0567132	-0.135256	0.999988
C02A12.4	WBGene00003096	lys-7	0.475574	0.449	1.19333	0.043353	-0.0419995	0.968542	0.185669	0.999988
C17G10.5	WBGene00003097	lys-8	0.147551	0.840444	0.415887	0.52861	-0.256398	0.718861	-0.322929	0.999988
C54C8.6	WBGene00003098	lys-9	-1.5618	0.00160578	-0.834103	0.256932	-2.65555	0.00010396	-0.544433	0.999988
F17E9.11	WBGene00003099	lys-10	-0.707	0.289869	-0.170439	0.850723	-1.54344	0.0541653	-0.257341	0.999988
Y53C12B.5	WBGene00003100	mab-3	-0.177605	0.810404	-0.428867	NA	-0.102232	0.900786	-0.386632	0.999988
C08C3.3	WBGene00003102	mab-5	-0.596539	0.206142	-0.456146	0.404917	0.0497303	0.928989	-0.0483578	0.999988
ZC13.4	WBGene00003104	mab-7	0.00494424	0.99602	0.479807	0.383472	0.53806	0.381647	-0.0791482	0.999988
T27A1.6	WBGene00003106	mab-9	-0.537809	0.24805	0.0152189	0.984821	-0.0142649	0.980066	0.160057	0.999988
R166.1	WBGene00003107	mab-10	-0.152804	NA	-0.0737767	NA	-1.1668	NA	0.0960143	0.999988
Y71G12B.20	WBGene00003111	mab-20	-0.290782	0.368445	-0.160485	0.719849	0.00506672	0.991434	-0.0194555	0.999988
F35G12.6	WBGene00003112	mab-21	-0.226454	0.684343	-0.137021	0.837111	-0.379905	0.462453	-0.373153	0.999988
C32C4.5	WBGene00003114	mab-23	0.0988922	NA	0.64405	NA	0.164771	NA	0.0828491	0.999988
Y48C3A.7	WBGene00003119	mac-1	0.17374	0.697478	-0.386845	0.394819	0.367438	0.36599	0.34449	0.999988
R09B3.5	WBGene00003123	mag-1	-0.293678	0.552802	-0.928385	0.0201917	-0.849387	0.112826	-0.0789545	0.999988
K10B3.9	WBGene00003124	mai-1	-0.280512	0.535097	-0.307804	0.50866	-0.84823	0.0299054	-0.32744	0.999988
Y37E11AL.7	WBGene00003129	map-1	-0.225094	0.480676	-0.656287	0.00744282	-0.380833	0.274789	-0.0164298	0.999988
[truncated: 44,664 more rows]
